# Supplementary material for: Reversible chirality inversion of an AuAgx-cysteine coordination polymer by pH change
Source: Nat Commun. 2024 Mar 6;15:2042. doi: 10.1038/s41467-024-45935-3 (PMC10918179; doi:10.1038/s41467-024-45935-3)
Supplement: Supplementary file 4 — Source Data [file 41467_2024_45935_MOESM4_ESM.xlsx]

## Sheet: Figure 1a
Figure 1a
CD response of L0.06
wavelength	L0.06	1cy-OH	1cy-H	2cy-OH	2cy-H	3cy-OH	3cy-H	8cy-OH	8cy-H	D0.06
700	3.20868	0.47269	2.80771	1.2482	3.17535	3.4841	4.29099	4.43066	2.91336	2.91974
699.9	3.4425	0.43634	2.8992	1.55383	3.50165	3.79498	4.1239	4.7316	2.82098	3.2095
699.8	3.51373	0.60977	3.08969	1.68231	3.9082	3.95187	4.02728	4.86749	2.90125	3.45068
699.7	3.65787	1.06711	3.16409	1.73349	4.11041	3.79239	3.80615	4.94794	2.92938	3.45972
699.6	3.83813	1.72873	3.44931	1.96103	4.13126	3.52927	3.92642	4.88095	2.97931	3.30576
699.5	4.04535	2.20819	3.80042	2.09219	4.01477	3.47949	3.96985	4.67349	3.03638	3.33502
699.4	4.00839	2.49377	3.80389	1.88293	3.8447	3.16129	3.93488	4.5152	2.76093	3.51862
699.3	3.60141	2.47647	3.62088	1.51645	3.63678	2.83847	3.91861	4.51624	2.24234	3.57391
699.2	3.11429	2.3399	3.27167	1.31488	3.30667	2.5795	3.92697	4.32416	1.91879	3.56323
699.1	2.69009	2.14859	2.89935	1.2576	3.2182	2.26517	3.66693	4.31958	1.78616	3.49689
699	2.47263	1.9671	2.80798	1.04291	3.41006	2.12729	3.54816	4.2785	1.84155	3.591
698.9	2.52448	2.04501	2.79715	0.8273	3.48465	2.06201	3.47156	4.38855	1.74039	3.53659
698.8	2.45209	2.22687	2.9845	0.84564	3.65103	2.15555	3.33698	4.46628	1.50302	3.62372
698.7	2.45178	2.58093	3.22757	0.92166	3.87311	2.22089	3.33072	4.36401	1.6268	3.83008
698.6	2.9035	3.03802	3.57028	1.07532	4.29007	2.25311	3.36005	4.08035	1.70114	4.04138
698.5	3.20969	3.19086	3.79977	1.06229	4.5062	2.2392	3.2388	3.70389	1.74161	4.33899
698.4	3.08994	3.2558	3.82053	0.9949	4.52246	2.30115	2.79971	3.3168	1.88159	4.58481
698.3	2.90933	3.15906	3.73755	0.92944	4.56787	2.22507	2.62119	3.1796	2.00632	4.65869
698.2	3.01727	3.23816	3.70944	0.94672	4.47842	2.20105	2.57236	2.99545	2.14835	4.6268
698.1	3.05035	3.21277	3.80399	1.16592	4.45541	2.57477	2.7923	2.94952	2.05396	4.66486
698	3.14026	3.24872	3.89499	1.44012	4.8454	3.13834	3.04007	2.70245	1.80072	4.66821
697.9	3.19202	3.20309	3.89697	1.6438	5.31705	3.62045	3.05881	2.64053	1.70782	4.71332
697.8	3.1456	3.0477	3.83606	1.71774	5.5184	4.1116	2.95679	2.67422	1.75931	4.72171
697.7	3.21896	3.07663	3.83487	1.87729	5.98376	4.5589	3.01849	2.77551	1.81647	4.6944
697.6	3.44223	3.22046	3.70172	1.93127	6.17276	4.90222	3.05618	2.87064	2.15463	4.56125
697.5	3.63864	3.22577	3.47525	1.83054	6.2738	4.97943	2.9408	3.03436	2.36264	4.6622
697.4	3.58557	3.0307	3.19946	1.7785	6.01935	4.81546	2.79153	3.27792	2.39166	4.77637
697.3	3.12637	2.64307	2.66962	1.56149	5.48721	4.25159	2.51883	3.34848	2.54224	4.7482
697.2	2.96484	2.54822	2.40228	1.43979	5.09369	4.06644	2.68228	3.29642	2.73541	4.5058
697.1	2.93234	2.22354	2.20816	1.30414	4.64996	3.99036	2.64548	3.34225	2.96518	4.28198
697	2.6167	1.61713	1.9079	1.13281	4.21637	3.74811	2.61578	3.45749	3.21399	4.01813
696.9	2.07935	0.97	1.70297	0.75543	3.65829	3.28952	2.40839	3.71609	3.4267	3.66382
696.8	1.69183	0.58029	1.69211	0.56448	3.3244	2.84424	2.24652	3.98056	3.61716	3.26703
696.7	1.5011	0.24112	1.82758	0.41977	3.00403	2.50272	2.41702	4.32761	3.66849	2.80005
696.6	1.20276	0.17081	1.923	0.22604	2.93393	2.19778	2.53882	4.65576	3.71756	2.60727
696.5	0.76764	0.01123	1.836	0.03592	3.02499	1.77722	2.53775	4.85336	3.68805	2.39124
696.4	0.35074	-0.28467	1.65054	-0.25943	2.88016	1.22467	2.4072	5.05643	3.77612	2.37112
696.3	-0.14188	-0.79022	1.33173	-0.9014	2.46292	0.66925	2.19318	5.27438	3.78214	2.59927
696.2	-0.38571	-1.09122	1.32312	-1.43405	2.07983	0.25543	2.08273	5.42212	3.71808	2.80524
696.1	-0.4324	-1.47281	1.42816	-1.64835	1.85608	-0.14703	1.89639	5.34042	3.75104	2.90213
696	-0.40994	-1.70782	1.56393	-1.66837	1.65729	-0.40607	1.72391	5.32318	3.76395	2.91077
695.9	-0.37845	-1.91315	1.73376	-1.73303	1.56079	-0.61231	1.50494	5.39478	3.75851	3.00546
695.8	-0.17349	-2.13876	1.97632	-1.96088	1.54318	-0.81836	1.37891	5.34537	3.70731	3.02756
695.7	0.26321	-2.00247	2.38538	-2.07315	1.99115	-0.67664	1.33676	5.20706	3.79047	3.30475
695.6	0.79718	-1.92236	2.89017	-1.84183	2.66824	-0.203	1.56165	5.14844	3.7243	3.711
695.5	1.02393	-2.04883	2.99796	-1.77686	3.04062	-0.12137	1.61246	5.23209	3.69635	4.17194
695.4	1.19516	-2.05954	3.05087	-1.86472	3.05704	-0.29523	1.5788	5.39572	3.63919	4.52307
695.3	1.37317	-2.11688	3.10843	-1.75684	3.12912	-0.38092	1.42682	5.44089	3.54846	4.77686
695.2	1.6377	-2.1962	3.19952	-1.60538	3.16321	-0.41437	1.4888	5.34323	3.47025	4.97986
695.1	1.63986	-2.29718	3.20953	-1.6915	3.08151	-0.55203	1.62558	5.21207	3.15948	5.27261
695	1.64871	-2.48926	3.19174	-1.73758	2.89301	-0.5827	1.67801	4.79724	3.03848	5.32498
694.9	1.8302	-2.57803	3.03851	-1.72003	2.59662	-0.46912	1.96771	4.53323	3.05011	5.24243
694.8	1.94543	-2.58032	2.8829	-1.82822	2.34155	-0.5079	2.03839	4.44821	3.28821	5.08875
694.7	2.02396	-2.61349	2.84015	-1.944	2.00208	-0.62744	1.93808	4.3363	3.59723	4.92065
694.6	2.27805	-2.35474	3.09244	-1.71112	1.8616	-0.66815	1.84164	4.36969	3.95483	4.85425
694.5	2.32367	-1.84821	3.13034	-1.44473	1.95544	-0.664	1.90427	4.26309	4.26645	4.72787
694.4	2.10962	-1.50653	2.98599	-1.32568	1.93713	-0.86163	2.08002	4.13553	4.47937	4.83539
694.3	1.89178	-1.43478	3.19223	-1.18011	1.90396	-0.98584	2.15308	3.86835	4.51556	4.94092
694.2	1.83023	-1.25586	3.29596	-0.95783	1.88608	-1.0257	2.17825	3.62653	4.57657	4.96133
694.1	1.64178	-0.90192	3.38989	-0.47702	1.70981	-0.8725	2.29755	3.64053	4.56427	4.77982
694	1.50986	-0.40308	3.52747	-0.22794	1.4288	-0.78677	2.51108	3.73352	4.40714	4.29388
693.9	1.42831	0.06162	3.71408	-0.01758	1.19785	-0.96509	2.47693	3.71759	4.48962	3.86307
693.8	1.33484	0.1976	3.63861	0.0264	1.01352	-1.22852	2.11765	3.62976	4.46518	3.42422
693.7	1.11823	0.1698	3.41428	0.00366	1.06009	-1.5416	1.79306	3.42062	4.47443	3.20117
693.6	0.91431	0.22534	2.97968	-0.19092	0.94183	-1.82175	1.41348	3.26135	4.48718	3.26691
693.5	0.86658	0.27499	2.6619	-0.14279	0.70294	-2.02158	1.09363	3.05026	4.52655	3.43591
693.4	1.00543	0.22879	2.45898	-0.0798	0.62518	-1.95776	0.96509	2.89081	4.54654	3.54129
693.3	0.99173	0.10486	2.35339	-0.24435	0.67996	-1.95972	0.77646	2.79538	4.59448	3.72333
693.2	1.04291	-0.000946045	2.53497	-0.4599	0.69104	-1.86008	0.53867	2.76996	4.51819	3.91031
693.1	1.25177	0.203	2.72296	-0.32739	0.81943	-1.58508	0.42609	2.66193	4.3844	4.08978
693	1.07782	0.15634	2.54926	-0.08707	0.85681	-1.5383	0.45145	2.48987	4.3363	4.23837
692.9	0.97528	0.08206	2.30341	0.09708	0.82437	-1.38272	0.67746	2.31976	4.08545	4.3284
692.8	1.19458	-0.00272	2.32306	0.46613	0.82382	-1.09372	0.76889	2.39313	3.82693	4.41418
692.7	1.49261	0.00378	2.45328	0.63705	0.95462	-0.89145	0.78513	2.42325	3.70355	4.24731
692.6	1.73276	0.19556	2.42828	0.59848	1.05414	-0.82416	0.9874	2.45514	3.78046	4.07797
692.5	1.89478	0.51895	2.79794	0.68991	1.32172	-0.6167	1.45035	2.40134	3.8071	4.04016
692.4	2.00195	0.78	3.07288	0.76437	1.76627	-0.28909	1.84317	2.24963	3.87366	4.26852
692.3	1.81491	0.65125	2.9863	0.66126	1.83014	-0.30328	1.65179	2.31082	3.87128	4.50024
692.2	1.56818	0.58154	2.81171	0.39148	1.9668	-0.39597	1.35977	2.60028	3.89603	4.54251
692.1	1.75717	0.82071	2.94971	0.50116	2.22089	-0.17737	1.51389	2.77002	3.88416	4.66766
692	2.08594	1.27338	3.19894	0.65317	2.55356	0.22189	1.99036	2.98712	3.81909	4.68491
691.9	2.44016	1.57996	3.43478	0.74393	2.9006	0.54233	2.53275	3.14832	3.78775	4.68845
691.8	2.89581	1.91211	3.69522	0.99637	3.46121	0.60141	3.03616	3.39499	3.89969	4.84058
691.7	3.13715	2.17114	3.68973	1.23608	3.78073	0.62946	3.27899	3.84335	4.24506	4.99539
691.6	3.42813	2.33521	3.61111	1.64471	3.93649	0.5687	3.48682	4.21603	4.51227	4.98395
691.5	3.64108	2.32538	3.37119	1.84363	3.99915	0.54083	3.81549	4.29642	4.69559	4.90564
691.4	3.91333	2.65454	3.63153	1.85266	4.22382	0.71082	4.19705	4.25299	4.70972	4.76877
691.3	4.35925	3.17334	4.16937	2.05673	4.53806	0.99481	4.49487	4.10049	4.76166	4.60516
691.2	4.75815	3.52286	4.51193	2.18634	4.92908	0.99719	4.61911	3.99011	4.81665	4.43799
691.1	5.0289	3.72397	4.4845	2.02603	5.11826	0.92087	4.52029	3.96414	4.78638	4.29959
691	4.99316	3.73581	4.20651	1.85611	5.05777	0.84665	4.30515	3.97974	4.84012	4.26398
690.9	4.70862	3.4133	3.9429	1.73215	4.92722	0.68283	4.11923	4.01016	4.81598	4.39828
690.8	4.40573	2.87573	3.608	1.40207	4.41855	0.26221	3.59363	4.0918	4.54346	4.48959
690.7	4.21503	2.40936	3.33633	1.16824	3.92242	-0.12085	3.18442	4.12714	4.34109	4.37695
690.6	4.14398	2.14313	3.50626	1.13675	3.76779	-0.15234	3.18796	3.82986	4.04465	4.5459
690.5	4.03787	1.94159	3.51419	1.05713	3.57468	0.00635	3.17181	3.56387	3.79733	4.64337
690.4	3.78836	1.71103	3.43845	0.75507	3.44278	0.00128	3.04602	3.3797	3.98132	4.72705
690.3	3.41302	1.55063	3.33737	0.66141	3.23334	0.0441	2.8111	3.17218	4.15173	4.54422
690.2	3.07523	1.42914	3.13162	0.3736	2.94931	0.23087	2.75128	3.0376	4.17844	4.51794
690.1	2.80463	1.42349	2.89719	-0.03595	2.64825	0.50443	2.74258	2.90674	4.2912	4.25366
690	2.59274	1.29495	2.85782	-0.35651	2.48737	0.76263	2.71442	2.5838	4.11859	4.29492
689.9	2.28308	1.33609	2.98898	-0.62225	2.35565	0.71661	2.79089	2.47562	3.82297	4.39243
689.8	1.87189	1.19031	3.01709	-0.77164	2.25327	0.46793	2.75259	2.47107	3.65329	4.54636
689.7	1.4183	0.47937	2.64038	-1.09375	1.98724	0.13806	2.62198	2.69327	3.58984	4.64499
689.6	1.12177	-0.12518	2.32208	-1.4635	1.79913	-0.18784	2.5574	2.84979	3.50571	4.72684
689.5	0.56119	-0.69745	2.27402	-1.88596	1.33923	-0.42798	2.49478	3.03809	3.55417	4.78043
689.4	0.09958	-1.05914	2.20139	-2.01627	1.15872	-0.63461	2.55524	3.14139	3.5387	4.89096
689.3	0.03503	-1.2562	2.22238	-1.8605	1.12454	-0.7543	2.47931	3.10986	3.64188	5.10867
689.2	0.2677	-1.27002	2.17267	-1.77005	1.07065	-0.69141	2.45313	3.07037	3.64246	5.15042
689.1	0.36304	-1.44482	1.8696	-1.73651	0.92679	-0.61176	2.34006	2.9064	3.81686	5.15237
689	0.27112	-1.66653	1.47125	-1.72745	0.69763	-0.72369	2.05063	2.83795	3.96927	5.07611
688.9	0.12396	-1.93491	0.93198	-1.72693	0.48181	-0.95847	1.74332	2.93481	4.35925	4.86877
688.8	-0.27951	-2.25751	0.5303	-1.70676	0.23834	-1.17685	1.53534	2.94037	4.62393	4.53885
688.7	-0.5181	-2.66907	0.26212	-1.76813	-0.19125	-1.35544	1.40222	3.02417	4.54446	4.37317
688.6	-0.49448	-2.73691	0.10315	-1.8027	-0.20923	-1.40845	1.56009	3.00558	4.48355	4.21817
688.5	-0.48499	-2.80734	0.12781	-1.76752	-0.08627	-1.45895	1.59991	2.93088	4.44336	3.86148
688.4	-0.75528	-2.90524	-0.02246	-1.88718	-0.01239	-1.7121	1.45502	2.93521	4.10529	3.7515
688.3	-0.9278	-2.83887	-0.1528	-1.90784	0.06787	-1.85696	1.42868	2.99353	4.02725	3.60037
688.2	-0.93594	-2.83887	-0.17123	-1.83035	0.36527	-1.58945	1.41284	2.8551	4.1178	3.49377
688.1	-0.62885	-2.60968	0.22284	-1.70331	0.8465	-1.39145	1.68726	2.85321	4.19174	3.49762
688	-0.24594	-2.12314	0.52435	-1.48248	1.28253	-1.17572	1.98322	2.70819	4.21741	3.46579
687.9	0.13571	-1.74686	0.69473	-1.33368	1.68661	-0.99133	2.23224	2.69189	3.88141	3.52905
687.8	0.40155	-1.68674	0.74857	-1.30151	2.0174	-0.89911	2.29373	2.64294	3.37338	3.48181
687.7	0.67584	-1.47418	0.83936	-1.28067	2.30063	-0.52942	2.61862	2.76517	3.07605	3.28998
687.6	0.98169	-1.29504	1.01184	-1.23557	2.65656	-0.25412	2.9061	2.99576	2.64856	3.03348
687.5	1.16013	-1.10278	1.13034	-1.08795	3.12589	-0.10159	3.21072	3.30319	2.58868	2.79263
687.4	1.38583	-0.98462	1.42249	-0.99728	3.65668	-0.07904	3.62686	3.69522	2.74792	2.46442
687.3	1.71384	-0.89755	1.89633	-0.94046	4.24768	-0.00797	4.23318	4.04935	2.85666	2.29828
687.2	2.24158	-0.54892	2.39084	-0.9866	4.8876	0.13834	4.70282	4.20184	2.76727	2.44998
687.1	2.87894	-0.00775	2.87497	-0.85394	5.63043	0.32327	5.18774	4.3364	2.59167	2.50742
687	3.20609	0.25842	3.26093	-0.67899	6.03616	0.46866	5.38101	4.43112	2.48956	2.51169
686.9	3.23456	0.2514	3.42276	-0.62579	5.99524	0.45447	5.31451	4.45139	2.50186	2.52277
686.8	3.13187	0.13998	3.69055	-0.64792	5.9386	0.4932	5.21494	4.59634	2.53546	2.53546
686.7	2.96747	-0.09546	3.86978	-0.76032	5.82532	0.42401	5.02588	4.77179	2.70715	2.36002
686.6	2.98358	-0.14868	4.21365	-0.8447	5.92569	0.41339	4.91568	4.95383	2.8215	1.94632
686.5	2.89743	-0.03476	4.30701	-0.58429	5.98914	0.54327	4.69284	5.02988	2.91336	1.70804
686.4	2.52829	-0.1662	3.96832	-0.62674	5.78946	0.3519	4.05621	5.11676	2.97861	1.72006
686.3	2.31647	-0.40393	3.79922	-0.517	5.55649	0.33997	3.72012	5.24164	3.19186	1.69757
686.2	2.1586	-0.55194	3.55304	-0.22406	5.4801	0.40051	3.48785	5.32404	3.66006	1.33096
686.1	2.32016	-0.37946	3.65298	0.13617	5.65652	0.61691	3.61923	5.46472	4.0889	1.02686
686	2.3396	-0.02246	3.73331	0.31131	5.71365	0.82455	3.68344	5.47626	4.26575	0.94003
685.9	2.43097	0.38532	3.93698	0.5918	5.96335	1.30313	3.9722	5.39996	4.32657	0.85651
685.8	2.37683	0.7117	3.95651	0.56128	6.06155	1.69824	4.08524	5.0318	4.29846	0.83078
685.7	2.01755	0.84641	3.8544	0.34531	5.85706	1.89481	3.79556	4.60318	4.06116	1.02621
685.6	1.90442	0.97824	3.75806	0.39069	5.65802	2.12231	3.53754	4.29163	4.02106	1.06268
685.5	1.66696	0.87137	3.72583	0.45642	5.22006	2.17886	3.4791	3.96872	4.09723	1.03439
685.4	1.32117	0.69559	3.54446	0.33493	4.84229	2.12012	3.27628	3.61838	4.4361	1.10089
685.3	1.42197	0.87283	3.59866	0.39655	4.96906	2.31638	3.4252	3.45868	4.5889	1.46692
685.2	1.23584	0.73224	3.50922	0.48737	5.06665	2.26974	3.4332	3.39856	4.59695	1.82529
685.1	1.26138	1.00809	3.39511	0.77023	5.05844	2.16516	3.4964	3.39624	4.55618	2.16284
685	1.48578	1.22299	3.22491	1.00662	4.9852	2.26709	3.44611	3.18277	4.51776	2.57401
684.9	1.61011	1.21671	2.99591	1.06921	4.79254	2.38751	3.37378	3.04196	4.46292	3.06912
684.8	1.69751	1.0278	2.9028	0.90799	4.49768	2.51404	3.49326	3.04868	4.22681	3.26624
684.7	1.71994	0.8624	2.8877	0.94293	4.39685	2.78568	3.7052	2.95361	4.03369	3.43384
684.6	1.50952	0.74545	2.81738	0.74945	4.44611	2.67072	3.556	2.78604	4.03317	3.47482
684.5	1.2175	0.64749	2.87418	0.41168	4.40436	2.31332	3.21521	2.57776	4.1532	3.73972
684.4	0.87567	0.40085	2.70566	0.16898	4.22363	1.81757	2.75037	2.48764	4.19061	4.00491
684.3	0.88641	0.14951	2.8848	-0.0759	4.25513	1.41205	2.57361	2.48782	4.24536	4.33282
684.2	0.6261	-0.31937	2.85297	-0.42423	3.96613	0.72968	2.1918	2.63846	4.36435	4.53439
684.1	0.60089	-0.58194	2.85913	-0.31796	3.94412	0.36023	2.08777	2.96472	4.47043	4.79919
684	0.81348	-0.7648	2.91043	-0.05072	4.13382	0.19443	2.17676	3.29916	4.57877	5.09091
683.9	1.0058	-0.85748	2.92004	0.05869	4.30576	-0.05142	2.40677	3.45422	4.55197	5.48532
683.8	1.03513	-0.97733	2.74292	-0.03802	4.38989	-0.21787	2.22885	3.6897	4.27231	5.86673
683.7	1.01523	-1.05237	2.73987	-0.02298	4.48654	-0.2385	2.14206	3.76718	4.06595	6.27914
683.6	0.99359	-1.13187	2.78412	-0.0054	4.44345	-0.25058	2.06708	3.93997	3.94073	6.24289
683.5	1.42429	-1.00058	3.0303	0.11731	4.53696	0.09674	1.9856	4.01721	4.05685	6.01279
683.4	1.59256	-1.08325	3.04886	0.08957	4.48517	0.22104	1.91644	3.97198	4.17273	5.95251
683.3	1.60287	-1.24185	2.98514	0.11404	4.33597	0.08484	1.94254	3.91492	4.30966	5.87546
683.2	1.60806	-1.24905	3.02441	0.18835	4.23703	-0.18744	1.89792	3.85925	4.57376	5.73215
683.1	1.6116	-0.9523	3.14182	0.27683	4.24121	-0.28973	1.65085	3.81204	4.84232	5.63956
683	1.72629	-0.62265	3.24936	0.37836	4.16583	-0.11124	1.62524	3.77921	4.78903	5.5065
682.9	1.69659	-0.48758	3.1864	0.43131	3.8114	0.08646	1.5885	3.76477	4.55554	5.72626
682.8	1.86447	-0.37054	3.14215	0.41797	3.40518	0.46536	1.72202	3.75986	4.54874	5.84363
682.7	1.72284	-0.37811	2.80896	0.44009	2.95233	0.56241	1.43689	3.58194	4.52872	5.91138
682.6	1.21289	-0.58728	2.10272	0.42279	2.40283	0.53046	0.93134	3.29892	4.51599	5.86481
682.5	0.90939	-0.58038	1.65848	0.72247	2.07135	0.56195	0.59958	3.13977	4.35992	5.8183
682.4	0.84262	-0.58072	1.28354	0.72784	1.79239	0.42535	0.36762	2.92249	4.27637	5.703
682.3	0.51898	-0.70017	0.6149	0.62351	1.41794	0.23053	0.03494	2.73447	4.32205	5.37421
682.2	0.29895	-0.70532	0.22125	0.73224	1.1893	0.32858	-0.27115	2.61908	4.46692	5.0134
682.1	0.22281	-0.73261	0.10815	0.92007	1.10904	0.39002	-0.37048	2.61993	4.66843	4.5249
682	0.10852	-0.90338	0.08487	1.13034	0.9798	0.35757	-0.50107	2.68106	4.81009	4.11255
681.9	0.13599	-0.6434	0.32941	1.4183	1.20032	0.35028	-0.36823	2.46463	4.80472	3.92642
681.8	0.08972	-0.55804	0.61462	1.58527	1.35123	0.31949	-0.19229	2.37897	4.63254	3.73956
681.7	0.18036	-0.25198	0.9762	1.97537	1.75568	0.65964	0.10318	2.16226	4.49652	3.44699
681.6	0.24643	-0.09103	1.20248	2.2095	1.99832	1.12897	0.22263	2.17514	4.31491	3.35004
681.5	0.53082	0.16861	1.36395	2.47031	2.21573	1.52148	0.40372	2.13141	4.14667	3.1178
681.4	0.54941	-0.01382	1.27637	2.35226	2.16061	1.36282	0.40756	2.0853	4.09305	2.75262
681.3	0.52844	-0.19513	1.3009	2.1893	2.27167	1.08966	0.39673	2.04938	4.15961	2.46313
681.2	0.58649	-0.36438	1.36649	2.21082	2.45157	0.95013	0.41934	1.97812	4.12686	2.18802
681.1	0.74323	-0.3588	1.50732	2.263	2.62332	0.98102	0.70197	1.99289	4.01291	1.9917
681	1.13324	-0.31442	1.95245	2.32715	2.86191	1.26907	1.15729	2.10342	4.125	2.00989
680.9	1.68991	-0.22495	2.3251	2.10367	3.09631	1.47058	1.42673	2.00812	4.08466	2.11838
680.8	2.10553	-0.2497	2.6073	1.82675	3.36972	1.8342	1.63303	1.83167	4.13785	2.20175
680.7	2.17349	-0.36404	2.74719	1.57843	3.4324	2.09167	1.56906	1.68024	4.03766	2.45062
680.6	2.34564	-0.21979	3.00623	1.20554	3.56519	2.25662	1.5943	1.6423	3.78427	2.68173
680.5	2.4559	0.16791	3.065	0.89575	3.84219	2.34732	1.76535	1.69046	3.49182	2.80756
680.4	2.46313	0.51141	2.97333	0.7128	4.08463	2.30093	1.85849	1.80435	3.16385	2.88586
680.3	2.40958	0.76791	2.78455	0.38028	4.04077	2.26706	1.83606	2.18375	2.84729	2.74432
680.2	2.23022	0.76901	2.46759	-0.02289	3.69162	2.01453	1.69119	2.32446	2.72964	2.63669
680.1	1.92136	0.46603	1.92212	-0.43924	3.27728	1.49838	1.36783	2.45337	2.67245	2.7674
680	1.70068	0.17352	1.6571	-0.91187	2.96469	0.75055	1.14932	2.55295	2.68243	2.93799
679.9	1.45468	-0.0809	1.58038	-1.24979	2.82614	0.08911	0.93729	2.58502	2.69659	2.85202
679.8	1.23697	-0.3161	1.63367	-1.41998	2.93781	-0.27182	0.86987	2.53433	2.58685	2.85007
679.7	1.25372	-0.32178	1.79364	-1.47455	3.08429	-0.13547	0.97504	2.5405	2.48303	2.88815
679.6	1.28265	-0.21726	1.89966	-1.62692	3.34583	-0.2182	1.12207	2.62357	2.4505	2.81995
679.5	1.34399	-0.1427	1.65714	-1.77451	3.40378	-0.21045	1.11325	2.71936	2.30826	2.85101
679.4	1.42978	-0.12283	1.51831	-1.72894	3.66068	-0.19647	1.11673	2.79297	2.35147	2.72415
679.3	1.41788	-0.00327	1.29413	-1.58664	3.81821	-0.24661	1.24951	2.95755	2.41122	2.38617
679.2	1.6575	0.33362	1.51117	-1.05951	4.12152	0.03079	1.50851	3.18558	2.50372	2.06372
679.1	1.85989	0.52829	1.89288	-0.69785	4.33847	0.06021	1.72498	3.32678	2.55551	1.77798
679	2.17194	0.77078	2.1629	-0.38678	4.47153	0.09045	1.98627	3.37537	2.57742	1.5629
678.9	2.17105	0.724	2.59396	-0.09885	4.53342	0.00961	2.05603	3.23615	2.64572	1.47864
678.8	2.47839	0.64813	3.15042	-0.01221	4.5314	-0.00403	2.24744	3.07489	2.71838	1.51849
678.7	2.87778	0.6069	3.48318	-0.08524	4.35657	-0.13724	2.45218	2.79489	2.94641	1.51434
678.6	3.02655	0.58875	3.54849	-0.31781	4.33829	-0.14407	2.50055	2.59796	3.20013	1.76459
678.5	3.09927	0.69302	3.71335	-0.35989	4.57504	0.22937	2.68954	2.65341	3.43762	2.01672
678.4	3.06412	0.99591	3.93164	-0.3078	4.75598	0.69983	2.65704	2.53046	3.51947	1.97223
678.3	2.96643	1.0253	4.03622	-0.23712	4.80057	1.14191	2.52817	2.41907	3.5126	2.22409
678.2	2.73233	0.78479	3.94739	-0.40701	4.79648	1.12656	2.42593	2.38336	3.65588	2.66086
678.1	2.56174	0.33124	3.6994	-0.4791	4.58707	0.94354	2.33783	2.51074	3.98029	2.95944
678	2.23697	-0.24292	3.35019	-0.46231	4.20554	0.5499	2.17325	2.58371	4.19427	3.20187
677.9	1.93335	-0.63763	3.01566	-0.33359	3.74274	0.32132	2.056	2.49002	4.4574	3.43008
677.8	1.72601	-0.85721	2.83749	-0.33606	3.51367	-0.09528	2.09409	2.52603	4.73019	3.59503
677.7	1.62784	-0.91541	2.75403	-0.46143	3.3371	-0.35596	2.26001	2.41928	4.82498	3.71048
677.6	1.32364	-1.02936	2.69315	-0.62711	3.13721	-0.7211	2.34564	2.30341	4.78384	3.92749
677.5	0.90653	-1.05408	2.40665	-0.78705	2.85513	-1.20935	2.4415	2.54965	4.71057	4.19662
677.4	0.47284	-1.12164	2.2822	-0.76083	2.74091	-1.55185	2.5271	2.73746	4.85669	4.43689
677.3	0.23526	-1.2298	2.35016	-0.68228	2.79266	-1.73361	2.71616	2.91537	5.03122	4.46436
677.2	0.02036	-1.37662	2.14203	-0.70853	2.73285	-1.76703	2.94968	3.01959	5.26849	4.40097
677.1	-0.60895	-1.56641	1.77051	-0.70358	2.48682	-1.71707	2.76794	3.03537	5.49045	4.42865
677	-1.22351	-1.7515	1.6228	-0.47775	2.41125	-1.52362	2.69174	2.96362	5.50662	4.65231
676.9	-1.32611	-1.79572	1.57727	-0.17148	2.15894	-1.52728	2.60309	2.70889	5.66229	4.83292
676.8	-1.25912	-2.00711	1.44092	-0.03464	1.96628	-1.66632	2.62439	2.49911	5.98068	4.97321
676.7	-1.17328	-2.07785	1.48312	0.06729	1.94061	-1.6965	2.8028	2.43503	6.18158	5.26807
676.6	-1.05289	-1.92398	1.44467	0.06607	1.73782	-1.75192	2.91092	2.58102	6.35648	5.21106
676.5	-0.97012	-1.63834	1.55881	0.04999	1.35736	-1.67114	2.95517	2.60489	6.30499	5.43381
676.4	-0.90878	-1.26212	1.58289	-0.23962	1.18207	-1.61526	3.01419	2.67389	6.22171	5.61276
676.3	-0.73959	-0.93695	1.80463	-0.43994	1.2356	-1.53687	3.09976	2.64413	6.03812	5.65167
676.2	-0.5932	-0.65765	2.33258	-0.52847	1.51846	-1.2049	3.34454	2.63138	6.05624	5.59604
676.1	-0.41977	-0.49686	2.81027	-0.39859	1.75989	-0.77127	3.51715	2.46692	6.03552	5.70654
676	-0.2627	-0.52835	3.11789	-0.39047	1.87634	-0.62097	3.33777	2.37564	5.99118	5.86124
675.9	-0.22311	-0.61679	3.28412	-0.80136	1.92587	-0.62518	2.90689	2.26498	6.03702	5.92987
675.8	-0.27124	-0.78619	3.36581	-1.28207	1.96341	-0.44455	2.44614	2.02036	6.0549	5.86511
675.7	-0.19205	-0.80652	3.40237	-1.74817	2.00909	-0.10086	2.18472	1.89957	6.05029	5.83511
675.6	-0.17465	-0.7771	3.50394	-1.8573	1.95056	0.1918	1.95804	1.76724	6.06619	5.76645
675.5	0.11359	-0.60577	3.78317	-1.74725	1.97778	0.34003	1.93692	1.78647	5.8616	5.70541
675.4	0.42334	-0.58264	4.0748	-1.55695	2.08313	0.19455	2.01123	1.82327	5.7431	5.62881
675.3	0.7684	-0.84738	4.29062	-1.57941	2.20956	0.17355	2.08255	1.95694	5.75858	5.33347
675.2	0.65213	-1.19879	4.24689	-1.73932	2.29282	0.0582	2.1138	2.2547	5.70053	5.08557
675.1	0.50003	-1.60278	4.04984	-1.92896	2.36368	-0.18143	1.9231	2.65894	5.63806	4.96747
675	0.64438	-1.88675	3.74155	-1.93048	2.55618	-0.2995	1.83725	3.01346	5.74228	4.93521
674.9	0.94089	-1.88278	3.54346	-1.40973	3.1344	-0.06848	2.0795	3.12936	5.81058	4.97424
674.8	1.20853	-1.93512	3.27127	-1.06262	3.668	0.05032	2.15964	3.01932	5.97772	4.74414
674.7	1.5061	-1.88959	3.31729	-0.64221	4.01431	0.16223	2.18753	2.85556	6.25128	4.65347
674.6	1.82449	-1.76968	3.45251	-0.38483	4.30539	0.38858	2.31802	2.82855	6.52945	4.66675
674.5	1.81592	-1.91333	3.3584	-0.3956	4.28	0.15836	2.02585	2.82928	6.34274	4.6362
674.4	1.57614	-2.02322	3.15695	-0.51981	4.2504	0.000152588	1.80695	2.85352	6.01358	4.66605
674.3	1.52008	-1.98923	3.2164	-0.28345	4.30859	0.23169	1.94537	2.92746	5.66357	4.64682
674.2	1.66672	-1.88541	3.2876	0.13348	4.32361	0.30768	2.25012	3.02173	5.42056	4.53644
674.1	1.72736	-1.9024	3.13065	0.35941	4.20752	0.21921	2.59656	3.05304	5.19296	4.53961
674	1.70056	-1.73297	2.87244	0.36267	3.83084	-0.19156	2.51791	3.05307	5.00775	4.49298
673.9	1.89429	-1.50211	2.79898	0.38089	3.79187	-0.20071	2.55673	3.15466	4.75995	4.46155
673.8	1.97882	-1.55814	2.67044	0.30164	3.97375	-0.14871	2.46936	3.12012	4.57657	4.58792
673.7	2.02414	-1.47314	2.56787	0.27625	4.19757	0.11258	2.50287	3.11032	4.46774	4.59903
673.6	2.03033	-1.2196	2.46567	0.10437	4.27737	0.09888	2.36169	2.93195	4.31293	4.52106
673.5	2.2576	-0.97116	2.44083	0.22791	4.52347	0.13019	2.35495	2.76523	4.21033	4.39325
673.4	2.37686	-0.61389	2.41904	0.28836	4.56219	0.2283	2.48282	2.56018	3.91965	4.15793
673.3	2.28638	-0.5643	2.37598	0.10379	4.34708	0.28101	2.51459	2.61844	3.6683	3.80814
673.2	2.1506	-0.41901	2.36981	-0.27759	4.1055	0.21219	2.44461	2.66614	3.47235	3.55566
673.1	1.97583	-0.28769	2.47662	-0.52399	3.93729	0.10498	2.4155	2.70435	3.35059	3.36713
673	1.89096	-0.39435	2.60925	-0.68897	3.85602	0.06006	2.3992	2.72314	3.15326	3.1539
672.9	1.96103	-0.27466	2.7637	-0.63498	3.66061	0.09183	2.45206	2.73697	2.92465	2.9577
672.8	2.12009	-0.05942	3.11227	-0.59259	3.5701	0.18515	2.64133	2.79782	3.03235	2.90732
672.7	2.21161	0.08603	3.25348	-0.57401	3.48462	0.10001	2.7059	2.70898	3.20673	2.80737
672.6	2.20007	0.01108	3.17279	-0.75696	3.52893	-0.09595	2.67343	2.45401	3.37747	2.5253
672.5	2.27133	0.19943	3.29596	-0.67416	3.63559	0.02814	2.74887	2.27454	3.59753	2.30899
672.4	2.34995	0.3454	3.4136	-0.5734	3.63861	0.0921	2.74768	2.19333	3.7561	2.10672
672.3	2.27493	0.31616	3.49066	-0.53702	3.68671	0.17529	2.90567	2.1196	3.88025	1.95889
672.2	2.09286	0.17871	3.33835	-0.53494	3.52118	0.1937	2.84729	1.9263	4.07391	1.88361
672.1	1.97955	0.35812	3.25281	-0.61725	3.5809	0.35556	2.83401	1.80289	4.25229	1.89975
672	1.83282	0.55771	3.20068	-0.57477	3.66431	0.28088	2.83115	1.86688	4.31339	2.02274
671.9	1.86594	0.91095	3.46658	-0.13229	3.85251	0.38062	3.18896	1.8653	4.21655	2.21204
671.8	1.77557	1.09155	3.86334	-0.07852	3.82605	0.40424	3.43924	1.9465	3.96634	2.18637
671.7	1.87335	1.37039	4.29535	0.15482	3.92126	0.25876	3.55804	1.9483	3.86746	2.28314
671.6	1.99081	1.71136	4.66153	0.4195	3.83939	0.23923	3.57574	1.83206	3.65048	2.33746
671.5	2.10312	1.82785	4.94321	0.64102	3.69016	0.37463	3.61768	1.7724	3.42752	2.46991
671.4	2.28687	1.85379	5.01706	0.84699	3.65552	0.59451	3.67859	1.9097	3.22589	2.50122
671.3	2.15164	1.67609	4.99127	0.89957	3.52682	0.62506	3.46014	1.90421	3.23752	2.56546
671.2	1.90704	1.37512	4.93042	0.85934	3.50586	0.61301	3.22617	1.86581	3.12637	2.52454
671.1	1.59134	1.24377	4.74954	0.88483	3.37805	0.45825	2.96814	1.88403	2.96066	2.49585
671	1.45306	1.23636	4.72681	0.81424	3.32205	0.28345	2.85239	1.93735	3.01425	2.63254
670.9	1.26276	1.22034	4.6424	0.72409	3.01846	0.16577	2.74646	2.05548	3.05045	2.94894
670.8	1.29523	1.15457	4.73135	0.72003	2.96164	0.10452	2.78488	2.18002	3.10999	3.19315
670.7	1.59341	1.3277	4.92401	1.02872	3.18536	0.17398	2.92929	2.07339	3.0932	3.33124
670.6	1.99448	1.47595	5.18719	1.18042	3.37009	0.25754	3.08551	2.09067	3.08719	3.40573
670.5	2.14413	1.53192	5.37476	1.32526	3.2984	0.08356	3.2103	2.19943	2.87833	3.34793
670.4	2.36279	1.28934	5.57657	1.46231	3.06467	-0.13171	3.23245	2.33066	2.6568	3.1962
670.3	2.71536	1.02124	5.84637	1.35928	2.82043	-0.17352	3.13583	2.41101	2.43796	3.06558
670.2	2.92743	0.83688	5.81573	1.12991	2.56	-0.27258	2.79913	2.37933	2.22067	2.89191
670.1	3.10635	0.57752	5.54358	0.69391	2.2811	-0.47604	2.53888	2.30701	2.02396	2.88635
670	3.18723	0.18277	5.36148	0.20987	2.20932	-0.66986	2.43164	2.29333	1.87112	2.80984
669.9	3.23831	-0.03772	5.34796	-0.00446	2.31534	-0.78296	2.30841	2.29294	1.92105	2.673
669.8	3.30295	-0.12869	5.54602	-0.09082	2.50668	-0.79068	2.46448	2.26682	2.02023	2.6246
669.7	3.27591	-0.11374	5.61343	-0.3179	2.52328	-0.85455	2.33817	2.29514	2.00558	2.71448
669.6	3.48642	0.06009	5.64865	-0.19626	2.85934	-0.76804	2.35956	2.39529	1.91653	2.72174
669.5	3.70679	0.04758	5.49939	-0.4014	2.99594	-0.80707	2.30252	2.55157	2.08774	2.66605
669.4	3.98657	-0.14557	5.5531	-0.65826	3.02454	-0.77872	2.40952	2.60919	2.23459	2.57211
669.3	4.06189	-0.6058	5.4462	-0.67532	2.97781	-0.96426	2.32248	2.77542	2.27356	2.53204
669.2	3.9838	-1.03815	5.19943	-0.83273	2.93143	-1.23843	1.95398	2.87729	2.3168	2.43127
669.1	3.84244	-1.48737	4.95593	-1.15411	2.70511	-1.1799	1.69656	2.9137	2.34344	2.36377
669	3.66376	-1.93329	4.59164	-1.4306	2.50284	-1.1326	1.45544	2.9985	2.54163	2.38974
668.9	3.58023	-2.0759	4.37335	-1.58923	2.57693	-1.04974	1.45239	3.21933	2.76053	2.52396
668.8	3.4631	-2.2782	4.09061	-1.82059	2.79599	-0.87677	1.45642	3.45111	3.03439	2.634
668.7	3.19449	-2.3269	3.62067	-1.79379	2.82834	-0.82178	1.44666	3.59564	3.10983	2.65387
668.6	2.8371	-2.38828	3.21948	-1.72708	2.81631	-0.70676	1.51129	3.68335	3.4039	2.60504
668.5	2.53311	-2.45966	3.05466	-1.46494	2.97501	-0.32214	1.61523	3.90161	3.84491	2.48862
668.4	2.40948	-2.50894	3.14716	-0.89108	3.23795	0.27014	1.89093	3.81689	4.29385	2.06479
668.3	2.23215	-2.51715	3.12979	-0.63818	3.32675	0.72076	2.10461	3.59903	4.55908	1.78372
668.2	2.14719	-2.53058	2.88879	-0.64758	3.40942	0.76642	2.22775	3.53076	4.61444	1.71527
668.1	1.96838	-2.44342	2.66406	-0.61679	3.36282	0.77289	2.26773	3.39459	4.69263	1.69287
668	1.94916	-2.16284	2.69443	-0.45087	3.33975	1.04083	2.60995	3.34525	4.66745	1.89655
667.9	1.8707	-1.94043	2.62781	-0.53095	3.366	1.18356	2.63528	3.2262	4.61426	2.1188
667.8	1.76117	-1.81488	2.33618	-0.35001	3.30008	1.28854	2.49112	3.21652	4.58197	2.27429
667.7	1.80627	-1.62875	2.05493	-0.14218	3.24063	1.56073	2.52972	3.27374	4.5899	2.41919
667.6	1.82907	-1.31845	1.80954	-0.08533	3.27271	1.93909	2.82135	3.39706	4.6452	2.54504
667.5	1.97549	-1.00623	1.51578	0.21753	3.39359	2.08868	3.22064	3.53571	4.69177	2.57028
667.4	1.80795	-0.97949	1.24722	0.20859	3.4021	1.73758	3.34601	3.58127	4.69745	2.66437
667.3	1.56271	-0.82553	1.19254	0.25958	3.54449	1.6171	3.41467	3.6731	4.58139	2.79828
667.2	1.50668	-0.64917	1.23682	0.45444	3.40463	1.48386	3.43335	3.60309	4.46378	2.97751
667.1	1.56937	-0.31461	1.48669	0.61017	3.44864	1.22723	3.39038	3.42767	4.59695	3.14807
667	1.75571	-0.4183	1.58826	0.39212	3.29706	0.88641	3.21518	3.24484	4.88434	3.41388
666.9	1.64871	-0.78626	1.45532	0.15604	2.99686	0.25986	2.97873	3.11124	4.98502	3.40909
666.8	1.44873	-1.05121	1.29398	0.00113	2.74387	-0.31714	2.76523	3.01968	4.93484	3.59271
666.7	1.35165	-1.11981	1.10278	-0.17291	2.48413	-0.83511	2.49918	3.02045	4.89536	3.96344
666.6	1.30334	-1.24094	0.9277	-0.13391	2.38492	-1.10602	2.34482	3.07684	4.90234	4.18481
666.5	1.42355	-1.4118	0.79453	0.1344	2.3465	-1.02478	2.09369	3.14227	4.93246	4.2222
666.4	1.76382	-1.44617	0.75513	0.25397	2.53348	-1.00623	1.91556	3.1297	4.95123	4.27872
666.3	1.97858	-1.53491	0.75354	0.39645	2.74286	-1.00308	1.89944	3.20456	4.92911	4.04202
666.2	2.22421	-1.59964	0.80832	0.41574	2.80786	-0.92065	2.13641	3.09717	4.94394	4.01563
666.1	2.49634	-1.51837	1.0784	0.38757	2.85507	-0.77918	2.31693	2.88397	5.06116	4.00351
666	2.60391	-1.54596	1.32516	0.41391	2.58093	-0.84042	2.12064	2.60443	4.93539	3.69366
665.9	2.58847	-1.53152	1.70349	0.44284	2.49286	-0.84821	1.77106	2.36676	4.75708	3.50256
665.8	2.57626	-1.39981	2.10742	0.52683	2.38495	-0.918	1.58334	2.29453	4.73138	3.40472
665.7	2.61017	-1.23862	2.17841	0.72424	2.51428	-0.83279	1.35626	2.33298	4.62204	3.29077
665.6	2.57928	-1.38721	2.10748	0.71729	2.46402	-1.02557	0.88831	2.50833	4.59393	3.00882
665.5	2.73273	-1.55927	2.16339	0.74765	2.59326	-0.92432	0.6275	2.4895	4.63049	2.77731
665.4	2.83875	-1.76138	2.17087	0.78809	2.64828	-0.6861	0.59708	2.56512	4.55481	2.51831
665.3	2.96829	-1.55222	2.38162	0.94885	2.76349	-0.35657	0.93066	2.75253	4.29523	2.22137
665.2	3.25882	-1.20929	2.69385	0.98789	2.97205	0.14365	1.32581	2.98767	4.13824	2.35275
665.1	3.46777	-0.95383	2.97476	0.75806	3.01526	0.53659	1.81979	3.02557	3.98517	2.58197
665	3.58649	-0.78516	3.12555	0.69305	2.9581	0.79663	2.28061	3.16208	3.70432	2.62787
664.9	3.57916	-0.62769	3.23019	0.62213	2.82993	0.90692	2.76273	3.19934	3.5007	2.89407
664.8	3.39313	-0.48041	3.17737	0.44827	2.89111	0.87647	3.04092	3.34747	3.30704	2.90485
664.7	3.2131	-0.37515	3.13931	0.50488	2.74994	0.9744	3.27777	3.53464	3.11649	2.91156
664.6	3.24048	-0.25443	3.18845	0.8385	2.65167	1.16907	3.4794	3.69238	2.93976	2.90024
664.5	3.26566	-0.24759	3.1691	1.21582	2.66138	1.27896	3.67645	3.98691	2.68832	2.77151
664.4	3.22574	-0.10547	3.30228	1.36417	3.08917	1.57062	3.8844	4.22314	2.68112	2.6835
664.3	3.14056	0.22699	3.51147	1.43311	3.56638	2.08853	4.1926	4.39026	2.71494	2.50058
664.2	3.00345	0.25238	3.45367	1.12033	3.65363	2.38153	4.26706	4.39679	2.70517	2.34927
664.1	2.92523	0.31369	3.39883	0.9621	3.7478	2.61066	4.34647	4.25708	2.59079	2.41553
664	3.16577	0.7291	3.5705	1.12723	3.76959	2.91083	4.83066	3.93381	2.63998	2.61935
663.9	3.26648	0.84235	3.44971	1.12271	3.66199	2.98499	5.20837	3.66666	2.68588	2.74567
663.8	3.12485	0.75156	3.16238	0.91599	3.3974	2.79828	5.4371	3.70471	2.74982	2.78659
663.7	2.91705	0.99332	3.11462	0.78809	3.50156	2.91132	5.60324	3.66171	2.87881	2.69858
663.6	2.64804	1.35178	3.13129	0.87283	3.73981	2.93335	5.58679	3.38589	3.02808	2.6644
663.5	2.71381	1.875	3.31268	1.21783	4.0921	2.83099	5.48694	3.07251	3.1835	2.3399
663.4	2.97232	2.26831	3.44717	1.69061	4.50464	2.87308	5.31982	3.01874	3.3808	2.19305
663.3	3.2468	2.47638	3.55896	2.08728	4.78683	3.03958	5.10452	3.00253	3.76312	2.0127
663.2	3.6362	2.67929	3.91348	2.36142	5.05725	3.15683	5.00864	3.01068	4.08652	1.78568
663.1	4.01196	2.7496	4.51538	2.61551	5.18588	3.35724	5.06699	2.87125	4.39548	1.65683
663	4.07751	2.54047	4.79205	2.5799	5.16483	3.45178	4.98822	2.79089	4.60867	1.66513
662.9	3.76227	2.15784	4.56805	2.00467	4.85257	3.21933	4.67749	2.78891	4.82565	1.62302
662.8	3.38138	1.84863	4.14966	1.56439	4.44052	2.80139	4.38235	2.672	4.8046	1.59949
662.7	3.21417	1.56808	3.82672	1.39691	4.07236	2.33054	4.05301	2.65918	4.65921	1.68146
662.6	3.32443	1.51343	3.67603	1.31143	3.91315	2.1442	3.82642	2.79578	4.70322	1.96277
662.5	3.43164	1.56219	3.80719	1.34354	3.89581	2.15417	3.63766	2.7785	4.71396	1.91135
662.4	3.63507	1.41513	3.9874	1.27847	3.99481	2.27512	3.30783	2.96686	4.88281	1.59854
662.3	3.64508	1.15482	4.10184	0.86939	4.1315	2.35049	2.88528	3.09897	5.11206	1.39902
662.2	3.62369	1.08984	4.26538	0.64883	4.21317	2.58661	2.63025	3.09857	5.20248	1.33618
662.1	3.94214	1.29266	4.7438	0.82156	4.53229	2.9715	2.67377	2.93423	5.18689	1.29196
662	4.34814	1.20032	4.97922	0.97479	4.50903	3.04538	2.89862	2.7774	5.17697	1.51843
661.9	4.65607	0.96973	4.88736	1.05847	4.31891	3.2746	3.12421	2.85706	4.82626	1.93967
661.8	4.65863	0.48703	4.55637	0.8331	3.8793	3.33249	2.99988	2.96408	4.5892	2.38287
661.7	4.47672	0.05914	4.48593	0.51541	3.77225	3.19034	2.83679	3.09006	4.49149	2.55606
661.6	3.91946	-0.50217	4.22253	0.06882	3.44199	2.7225	2.52045	3.17633	4.44266	2.76526
661.5	3.42868	-0.94812	3.98828	-0.38754	3.1474	2.19571	2.15103	3.2753	4.36508	2.76309
661.4	3.12775	-0.98694	3.66837	-0.69141	2.88538	1.76462	1.94644	3.34064	4.26978	2.7673
661.3	3.14536	-0.73651	3.66986	-0.52756	3.07361	1.70898	2.01996	3.42407	4.31693	2.72955
661.2	3.45914	-0.23261	4.16153	0.14072	3.57455	1.89575	2.35312	3.48901	4.48611	2.87088
661.1	3.70825	0.08911	4.70355	0.56879	4.07648	2.24384	2.59021	3.69006	4.75186	2.94055
661	3.65152	0.1994	4.96555	0.92053	4.42557	2.50644	2.86087	3.64731	4.87238	2.95078
660.9	3.61743	0.28046	5.03604	1.19067	4.76221	2.66898	3.22827	3.62622	4.94696	2.9682
660.8	3.44992	0.26901	4.94485	1.32236	4.89758	2.73331	3.5174	3.76352	4.85907	3.22757
660.7	3.10992	0.2273	4.62631	1.3851	4.72336	2.66528	3.82477	3.72214	4.57858	3.42276
660.6	2.93777	0.12332	4.41489	1.33124	4.48853	2.40689	4.07449	3.8237	4.19553	3.17209
660.5	2.86453	0.0152	4.21967	1.26114	4.44037	2.07047	4.28302	4.10535	3.82571	2.86911
660.4	2.7821	-0.15903	3.90381	1.08386	4.33038	1.74396	4.28586	4.39209	3.52585	2.69278
660.3	2.87781	-0.26733	3.62817	0.95404	4.38486	1.59564	4.03488	4.65948	3.4837	2.47958
660.2	2.97	-0.29736	3.53632	0.79373	4.50873	1.43457	3.94513	4.7341	3.59692	2.29822
660.1	2.97482	-0.39749	3.46448	0.7027	4.58786	1.34326	3.94699	4.75278	3.51416	2.07196
660	3.15768	-0.34381	3.39154	0.7182	4.5401	1.34055	3.97369	4.73413	3.37415	1.97989
659.9	3.4559	0.02692	3.41702	0.77536	4.48724	1.51141	4.03113	4.72495	3.20926	1.91116
659.8	3.47537	0.17932	3.12711	0.82568	4.43832	1.60217	4.05936	4.66345	3.09787	1.88379
659.7	3.44421	0.18472	3.10745	0.89493	4.47064	1.60098	4.05765	4.46603	3.07349	1.64545
659.6	3.34866	0.03751	3.03708	0.63959	4.30518	1.46802	4.00928	4.20462	3.02704	1.57938
659.5	3.31693	-0.0419	2.83209	0.27359	4.1015	1.53293	3.99823	3.99802	3.10202	1.49347
659.4	3.17923	-0.13498	2.48856	-0.05286	3.59738	1.34052	3.99933	3.83664	3.14484	1.48706
659.3	3.20764	-0.33112	2.04825	-0.2435	2.96161	1.06738	3.88141	3.74277	3.12711	1.54681
659.2	3.16669	-0.73041	1.42548	-0.521	2.34564	0.77878	3.67569	3.53561	3.06039	1.75409
659.1	3.25345	-0.83994	1.27185	-0.65814	2.00018	0.69379	3.73636	3.43939	3.1991	1.91721
659	3.22849	-1.0166	1.26208	-0.66513	1.68643	0.5361	3.62601	3.70737	3.2536	2.21039
658.9	3.12039	-1.06693	1.21829	-0.42673	1.66675	0.69757	3.54788	3.5972	3.56964	2.67795
658.8	3.05597	-1.01376	1.1496	-0.07065	1.6015	0.92426	3.32678	3.47406	3.92627	2.92703
658.7	2.84171	-1.01419	1.10074	-0.10104	1.55695	1.02533	3.15182	3.42786	4.11295	3.00937
658.6	2.69803	-1.03024	1.28265	-0.17203	1.7334	1.16852	3.12836	3.55106	4.17938	3.00949
658.5	2.6925	-1.04279	1.56128	-0.08783	1.99545	1.26868	3.14291	3.52588	4.31674	3.24451
658.4	2.90015	-0.8316	1.83719	0.18124	2.3168	1.48856	3.3613	3.42139	4.58105	3.40042
658.3	3.10861	-0.38077	2.34073	0.46259	2.81805	1.79861	3.89148	3.3215	4.76169	3.4888
658.2	3.314	-0.12891	2.80988	0.71484	3.22989	2.12418	4.24707	3.32791	4.93756	3.56473
658.1	3.66757	0.1189	3.30554	0.81451	3.45053	2.28986	4.46649	3.27264	5.03885	3.73215
658	3.9704	0.26782	3.43243	0.8407	3.52289	2.20963	4.5845	3.2485	5.02411	3.94278
657.9	4.25089	0.42453	3.56509	0.88345	3.66077	2.17664	4.65994	3.33817	4.89893	4.02124
657.8	4.37399	0.57065	3.8699	0.78665	3.91446	2.09534	4.85641	3.39075	4.81561	4.16006
657.7	4.48563	0.71323	4.23337	0.75024	4.12064	2.10211	4.98364	3.37854	4.86234	4.1998
657.6	4.72055	0.91541	4.76727	0.66211	4.54779	2.05756	5.1098	3.38687	5.10867	4.14859
657.5	4.97672	1.00308	5.09866	0.60257	4.86182	1.7598	5.22043	3.45306	5.41452	4.06589
657.4	5.25354	1.30478	5.39194	0.88062	5.33228	1.7793	5.41031	3.25156	5.49384	3.84363
657.3	5.53561	1.53085	5.70685	1.12393	5.82028	1.98669	5.51035	2.93515	5.40692	3.69592
657.2	5.67899	1.61707	6.12082	1.28973	6.02554	2.03992	5.60028	2.83374	5.16818	3.74246
657.1	5.65527	1.58444	6.40192	1.24609	5.97272	1.86841	5.70157	2.60516	4.94199	4.02509
657	5.61478	1.61041	6.58307	1.31705	5.85999	1.61655	5.72656	2.43961	4.76221	4.12906
656.9	5.35242	1.77139	6.69083	1.37329	5.76544	1.53793	5.56668	2.18298	4.65842	4.17334
656.8	4.97076	2.01544	6.69193	1.43167	5.49365	1.61096	5.62164	2.05951	4.65121	4.16089
656.7	4.52432	2.12863	6.62955	1.45413	5.23355	1.62152	5.47375	1.97702	4.46368	3.92291
656.6	4.0343	1.87018	6.48593	1.30371	4.87955	1.43069	5.16821	1.89331	4.32825	3.61243
656.5	3.89212	1.76367	6.3735	1.45392	4.88513	1.577	5.18344	1.83334	4.19791	3.29858
656.4	3.85834	1.48337	6.26169	1.69531	4.92596	1.86511	5.23596	1.78622	4.20261	3.03168
656.3	3.63113	1.21094	6.25485	1.83118	4.94138	1.95691	5.16473	1.96515	4.25952	2.81998
656.2	3.52673	0.9566	6.15152	1.90924	4.63635	1.77817	4.85583	1.98813	4.28934	2.68628
656.1	3.59872	0.71878	6.13492	2.06281	4.67886	1.67877	4.55112	2.03391	4.25775	2.37943
656	3.58511	0.67056	6.17191	2.33228	4.86365	1.59531	4.37122	2.09103	4.19415	2.27267
655.9	3.5405	0.9697	6.31442	2.8385	5.06778	1.81793	4.31689	2.22202	3.93069	2.13889
655.8	3.43564	1.25076	6.62387	3.27963	5.24664	2.18433	4.15659	2.3389	3.68964	1.80621
655.7	3.48212	1.50412	7.0162	3.46405	5.55826	2.50653	4.14792	2.6496	3.64334	1.69916
655.6	3.51422	1.72577	7.05923	3.39078	5.5997	2.68198	4.28461	2.74246	3.57236	1.47113
655.5	3.5108	1.74503	6.91006	3.25305	5.56631	2.67157	4.32932	2.96402	3.41855	1.27258
655.4	3.69046	1.71689	6.71475	3.28476	5.71844	2.77899	4.33713	3.20715	3.26086	1.19315
655.3	3.823	1.70895	6.48569	3.36319	5.71432	2.84857	4.36908	3.18604	3.35013	1.20013
655.2	4.12524	1.86362	6.25186	3.51712	5.87982	2.77585	4.46982	3.22806	3.42151	1.05896
655.1	4.42038	1.77652	5.96912	3.4093	5.85837	2.45724	4.43402	3.16943	3.70145	1.06979
655	4.85046	1.83276	5.72198	3.33972	5.88104	2.29816	4.46872	3.07626	3.97629	1.48575
654.9	5.09311	1.80014	5.46164	3.14832	5.7623	2.23868	4.49033	3.07132	4.07462	1.81787
654.8	5.13168	1.88187	5.30862	2.94641	5.66019	1.85425	4.40125	3.15533	4.10373	2.09805
654.7	5.02097	2.02399	5.14609	2.79498	5.64786	1.47607	4.41208	3.20813	4.14136	2.26248
654.6	5.05228	2.29059	4.96872	2.66025	5.88129	1.48663	4.61618	3.19379	4.23193	2.3056
654.5	4.85187	2.28314	4.76086	2.48505	5.96243	1.52496	4.62784	3.17706	4.10376	2.47614
654.4	4.66666	2.54819	4.58377	2.5481	6.04825	1.7049	4.68399	3.0957	3.99176	2.69424
654.3	4.58347	2.50693	4.3183	2.49063	6.03644	1.74316	4.65155	3.02362	3.92303	2.84296
654.2	4.61353	2.3186	4.17996	2.39038	6.02582	1.70609	4.89221	2.76263	4.15515	2.98669
654.1	4.62122	1.97284	3.92178	2.24036	5.83679	1.38516	5.13062	2.53442	4.306	3.1499
654	4.42349	1.4852	3.47638	2.04419	5.68286	0.92539	5.03015	2.29526	4.36368	3.41946
653.9	4.51169	1.21533	3.20392	1.88507	5.79034	0.49933	4.9014	2.21191	4.54587	3.69675
653.8	4.7157	1.27057	3.10086	1.85251	5.94046	0.27292	4.97577	1.87433	4.76868	3.86386
653.7	4.74219	1.27652	3.06348	1.82257	6.05283	0.17532	4.98566	1.71115	4.86844	3.94147
653.6	4.62296	1.11685	2.94962	1.72446	6.17657	0.04977	5.00269	1.71439	4.72311	3.97305
653.5	4.60211	0.93201	3.00485	1.52185	6.24084	0.07156	4.86533	1.8558	4.58707	3.95322
653.4	4.48587	0.66321	2.95984	1.1106	6.19534	0.23056	4.67807	2.02393	4.36389	3.9386
653.3	4.60181	0.48886	2.98529	1.03287	6.1684	0.27567	4.56094	2.30255	4.28165	3.69165
653.2	4.62466	0.33508	2.73038	1.01962	6.01773	0.31494	4.35544	2.42191	4.10587	3.78152
653.1	4.48846	0.12399	2.42996	0.95346	5.70773	0.54987	4.22604	2.41986	3.97235	3.88763
653	4.57999	0.01331	2.26682	0.95126	5.4133	0.8302	4.20972	2.28165	3.74484	3.80292
652.9	4.9025	0.1015	2.30075	1.16537	5.2655	0.90735	4.28726	2.12961	3.63345	3.86273
652.8	5.34052	0.22559	2.57776	1.28632	5.29791	1.00928	4.40131	2.03668	3.74136	3.63077
652.7	5.55344	-0.04547	2.60855	1.17587	4.96533	0.91968	4.32816	2.03058	3.84076	3.41852
652.6	5.78281	-0.1734	2.7807	1.22644	4.58966	0.89124	4.25873	2.16946	3.82605	3.29187
652.5	5.74332	-0.30548	2.87955	1.04755	4.25873	0.81067	3.96765	2.47079	3.89792	3.24304
652.4	5.77554	-0.2988	2.88284	1.00153	3.89148	1.00549	3.77283	2.54828	3.74722	3.05524
652.3	5.82895	0.06906	3.13303	1.25052	3.68036	1.35803	3.6875	2.59497	3.73163	2.89929
652.2	5.44031	0.2543	3.3479	1.5025	3.56131	1.63403	3.55096	2.61395	3.89804	2.76672
652.1	4.90256	0.31564	3.2998	1.59637	3.34097	1.81763	3.19147	2.6387	4.14072	2.74857
652	4.69928	0.29205	3.34653	1.66025	3.09537	1.92688	2.95532	2.61636	4.47867	2.7746
651.9	4.67407	0.33762	3.71558	1.76843	2.86618	2.09464	2.84882	2.61432	4.60394	2.83536
651.8	4.63068	0.52451	4.10977	2.2926	2.80365	2.14352	2.9942	2.52039	4.67041	2.82953
651.7	4.72827	0.6409	4.55331	2.81967	2.9595	2.17566	2.95343	2.37985	4.59497	2.95148
651.6	4.5368	0.68524	4.95761	3.0676	3.10471	2.22656	3.01099	2.04672	4.57321	3.13708
651.5	4.4313	0.91855	5.44806	3.17413	3.4169	2.24884	2.86288	1.83762	4.7858	3.11795
651.4	4.2608	0.92172	5.75464	3.04965	3.63358	2.09995	2.54681	1.67123	4.88239	3.23669
651.3	3.74783	0.69638	5.85397	2.65167	3.694	1.70636	2.12408	1.75195	5.03317	3.26648
651.2	3.07864	0.38745	5.78146	2.28375	3.54221	1.32697	1.70099	1.80621	4.98703	3.31427
651.1	2.78186	0.39294	5.47815	2.16064	3.38107	1.05939	1.60999	1.95517	4.88782	3.34131
651	2.48868	0.54596	5.40591	1.86639	3.4913	0.91882	1.64087	2.12393	4.7941	3.23758
650.9	2.16568	0.60733	5.23306	1.38242	3.552	0.84393	1.64081	2.22861	4.53555	3.29654
650.8	2.04288	0.78204	5.11703	1.10126	3.7518	0.85468	1.68762	2.47757	4.18857	3.34982
650.7	1.86188	0.68762	4.90741	0.64758	3.83713	0.48123	1.47855	2.68274	4.0817	3.38232
650.6	1.85931	0.53787	4.85135	0.3783	3.95483	0.28549	1.55402	2.8447	3.88443	3.26685
650.5	2.01566	0.35211	4.92096	0.14999	3.99399	0.32449	1.75739	3.03403	3.61691	3.14725
650.4	2.34052	0.19492	5.10071	0.16843	4.11679	0.52844	2.23196	3.19464	3.24716	2.97064
650.3	2.44754	-0.01324	4.9166	0.10803	4.06482	0.53616	2.39926	3.31427	3.0072	2.75946
650.2	2.38614	-0.38303	4.40854	-0.04611	4.24731	0.32864	2.28503	3.32495	2.98074	2.47147
650.1	2.14233	-0.71564	3.89862	-0.10117	4.43161	0.12061	2.27527	3.47708	2.94153	2.26376
650	1.75293	-0.75479	3.48758	-0.21921	4.38297	0.01874	2.32449	3.54407	2.9447	1.9816
649.9	1.43787	-0.75436	3.08694	-0.30002	4.29993	-0.04889	2.21179	3.5907	2.89932	1.85992
649.8	1.37552	-0.85266	2.78128	-0.31485	4.2298	-0.05264	2.35187	3.69534	2.80402	1.83725
649.7	1.40457	-0.70248	2.80441	-0.27609	4.17313	0.07401	2.5387	3.80099	2.66452	1.81482
649.6	1.63824	-0.50925	2.86826	0.09634	4.34491	0.33023	2.84299	3.72714	2.65747	2.0069
649.5	1.672	-0.51584	2.79343	0.20392	4.39838	0.61414	3.05457	3.73148	2.78738	2.0686
649.4	1.5351	-0.67136	2.65176	0.25528	4.39676	0.62274	2.9473	3.74298	2.84146	2.15726
649.3	1.56683	-0.69223	2.66931	0.49207	4.64658	0.7843	2.85391	3.61441	2.81836	2.2287
649.2	1.68573	-0.8121	2.82007	0.61331	4.8623	0.83402	2.74335	3.25766	3.00146	2.0531
649.1	1.71347	-0.86728	3.09741	0.78659	5.11414	1.04831	3.00183	2.96445	3.21799	1.85742
649	1.89886	-0.88077	3.35901	0.854	5.19833	1.24808	3.29465	2.73584	3.3685	1.87991
648.9	2.14026	-0.88171	3.48026	0.73819	5.14728	1.18088	3.42648	2.67252	3.52246	1.95172
648.8	2.25391	-0.56598	3.69943	0.71072	5.27374	1.00717	3.53284	2.69427	3.6904	1.95215
648.7	2.2056	-0.22846	3.73856	0.68652	5.3476	0.69452	3.43655	2.55118	3.86661	1.93634
648.6	2.2063	-0.07745	3.73279	0.61096	5.12604	0.4462	3.34189	2.35931	4.15353	1.91025
648.5	2.39838	0.26321	3.91339	0.65582	4.79169	0.56848	3.51379	2.11227	4.12704	1.96484
648.4	2.91364	0.63968	4.1517	0.53583	4.55688	0.96051	3.5788	2.09387	4.15146	2.00806
648.3	3.48529	1.00275	4.4798	0.80435	4.49619	1.22244	3.9035	2.12952	4.10709	2.14282
648.2	4.14771	1.24466	4.88895	1.04233	4.60754	1.39426	4.42276	2.11688	4.12253	2.31433
648.1	4.65927	1.57706	5.46402	1.49149	4.8895	1.53168	4.84982	2.05795	4.18204	2.388
648	4.97189	1.73672	6.02756	1.75064	5.00583	1.80112	5.1098	1.92822	4.34924	2.39413
647.9	5.46619	2.08768	6.59119	1.99283	5.12711	2.23413	5.2858	1.76019	4.43399	2.34274
647.8	5.84531	2.34503	7.01819	2.08206	5.1778	2.5318	5.24582	1.49353	4.51437	2.44284
647.7	6.0752	2.51334	7.33392	1.84305	5.02792	2.71982	5.17249	1.34341	4.72464	2.60239
647.6	6.25754	2.5871	7.35538	1.69644	4.7211	2.74896	5.12488	1.51385	4.92581	2.62201
647.5	6.27161	2.42398	7.12036	1.69617	4.40048	2.52402	4.7283	1.52478	4.92572	2.66599
647.4	6.11624	2.14038	6.92166	1.67667	4.0986	2.31848	4.22089	1.46722	4.85889	2.61362
647.3	5.87695	1.96429	6.84479	1.78543	3.82642	2.21982	3.87979	1.50259	4.79428	2.47418
647.2	5.51346	1.8006	6.85663	1.74374	3.6413	2.14941	3.59625	1.27472	4.74106	2.15994
647.1	5.26669	1.68436	6.94977	1.51501	3.47205	2.0939	3.47604	1.07639	4.6441	2.17224
647	5.19302	1.77084	7.28333	1.36221	3.58514	2.44266	3.55197	1.05289	4.49057	2.05261
646.9	5.15817	1.72314	7.5546	1.15732	3.77994	2.56873	3.50909	1.0069	4.19357	2.06055
646.8	4.79855	1.19382	7.3942	0.61374	3.53003	2.09747	3.12344	1.02136	4.12021	2.09586
646.7	4.3436	0.69601	7.17685	0.35599	3.44659	1.78979	2.88333	0.95148	4.19672	2.20779
646.6	3.96524	0.21079	6.96671	-0.04053	3.33429	1.4317	2.38254	1.09909	4.20065	2.00659
646.5	3.57864	-0.05923	6.72391	-0.37219	3.20087	1.10794	1.97421	1.27161	4.20102	1.70389
646.4	3.2417	-0.21701	6.12946	-0.58368	3.08475	0.91773	1.65079	1.55801	4.13654	1.45636
646.3	3.11841	-0.37866	5.40717	-0.62305	2.96616	0.70172	1.49075	1.84375	3.97452	1.35999
646.2	2.75095	-0.67487	4.74207	-0.65064	2.79099	0.17291	1.26141	1.99991	3.85629	1.19281
646.1	2.73264	-0.5849	4.32632	-0.36877	3.02991	-0.10727	1.38876	2.24323	3.77939	1.01413
646	2.58627	-0.41397	3.88278	-0.05035	3.23392	-0.3819	1.39639	2.42587	3.6604	0.94019
645.9	2.2532	-0.38028	3.66608	0.13757	3.23026	-0.79709	1.24802	2.64191	3.46786	0.89145
645.8	2.02332	-0.21439	3.5961	0.19055	3.24561	-1.13837	1.29575	2.73459	3.36859	0.83212
645.7	2.04413	0.01257	3.69989	0.36444	3.42004	-1.24518	1.45807	2.75195	3.33844	0.68366
645.6	1.96689	-0.12604	3.21091	0.289	3.35995	-1.35068	1.47449	2.7601	3.40524	0.59503
645.5	2.00201	-0.26016	2.74564	0.36801	3.22449	-1.3436	1.34753	2.85846	3.43536	0.52307
645.4	2.17102	-0.42178	2.57852	0.49411	3.30859	-1.29083	1.28659	2.98923	3.46396	0.4108
645.3	2.2225	-0.5238	2.48108	0.69348	3.5145	-1.37408	1.32202	3.21402	3.59308	0.52219
645.2	2.25031	-0.47821	2.39566	0.96426	3.57941	-1.3187	1.45309	3.38379	3.53329	0.52658
645.1	2.45352	-0.13992	2.53506	1.34833	3.87112	-1.11578	1.84949	3.53506	3.39407	0.49793
645	2.53543	0.10736	2.55771	1.5546	4.03513	-1.08987	2.23032	3.52206	3.30789	0.43097
644.9	2.21304	0.10596	2.18002	1.58417	3.96765	-1.18289	2.42535	3.37064	3.21576	0.63007
644.8	1.91635	-0.0871	1.71365	1.35443	3.77704	-1.50815	2.45294	3.17984	3.11755	0.71338
644.7	1.66916	-0.41406	1.40814	1.03488	3.4921	-1.89255	2.38419	3.06244	2.98431	0.75644
644.6	1.19617	-0.69479	1.19211	0.70941	3.19357	-2.18039	2.08493	3.11481	2.95117	0.76651
644.5	0.78754	-0.90091	1.11047	0.30835	3.01846	-2.21082	1.80759	3.21539	2.77502	0.62497
644.4	0.26941	-1.45044	1.15866	-0.07205	2.60397	-2.23688	1.66086	2.95526	2.59149	0.60339
644.3	0.36902	-1.81531	1.39267	-0.29129	2.45511	-2.17572	1.86221	2.66684	2.5647	0.521
644.2	0.6644	-1.89539	1.62683	-0.41003	2.55243	-1.96265	2.09579	2.48599	2.7338	0.52246
644.1	1.04813	-1.89395	1.83438	-0.48602	2.54877	-1.64346	2.29578	2.60736	2.85098	0.72363
644	1.2518	-1.72916	1.97812	-0.76184	2.48203	-1.41989	2.45911	2.65939	2.71191	1.09885
643.9	1.48898	-1.53363	2.44839	-0.90634	2.47552	-1.272	2.56546	2.62881	2.69519	1.53137
643.8	1.5593	-1.47916	2.60703	-1.04175	2.46762	-1.18637	2.46698	2.50034	2.6835	1.85333
643.7	1.58841	-1.26321	2.55789	-1.06418	2.2132	-1.08578	2.3616	2.41266	2.65347	1.82047
643.6	1.52737	-1.24222	2.4158	-1.29034	1.98047	-1.08929	2.19885	2.41061	2.59576	1.7948
643.5	1.52643	-1.02808	2.42841	-1.45844	1.91199	-1.17618	2.01297	2.44495	2.72366	1.9151
643.4	1.38971	-1.02539	2.47467	-1.58911	1.76474	-1.13742	1.76044	2.5184	2.65634	2.0607
643.3	1.39502	-1.22601	2.57404	-1.68423	1.60941	-1.15479	1.5499	2.60397	2.51282	2.16602
643.2	1.51242	-1.31012	2.92969	-1.78427	1.58975	-0.87131	1.52838	2.82062	2.47452	2.19968
643.1	1.52689	-1.25391	3.28021	-1.84769	1.61322	-0.56076	1.57565	2.9805	2.47083	2.27328
643	1.63919	-0.98981	3.4068	-1.90405	1.84451	-0.30237	1.73438	2.99258	2.64334	2.21912
642.9	1.98602	-0.81674	3.55325	-1.86426	2.01111	-0.10358	2.14484	2.85907	2.69202	2.27216
642.8	2.45755	-0.50131	3.92978	-1.64557	2.2962	0.05472	2.6105	2.82248	2.87686	2.42825
642.7	2.86093	-0.09012	4.04956	-1.36908	2.59677	0.20783	2.92111	2.85095	3.01743	2.4126
642.6	2.83936	0.01538	3.93332	-1.09436	2.8226	0.52518	3.10498	2.83356	3.1019	2.55679
642.5	2.79111	0.19458	3.86383	-0.87061	3.05396	0.60172	3.45837	2.63098	3.00754	2.68625
642.4	2.78781	0.16452	3.57599	-0.73953	3.21399	0.5105	3.71359	2.27985	3.17029	2.7085
642.3	2.77567	0.09818	3.40283	-0.66519	3.50073	0.34857	3.90271	2.00079	3.40472	2.76041
642.2	2.7901	-0.05661	3.25476	-0.57843	3.76013	0.23834	4.12567	2.04703	3.43616	2.74487
642.1	3.02872	-0.04608	3.20798	-0.49277	4.00854	0.12256	4.46857	2.05371	3.63043	2.72562
642	3.15347	-0.00854	3.28265	-0.34854	4.32071	0.172	4.80176	1.94333	3.76071	2.8103
641.9	3.04553	0.18201	3.38831	-0.11661	4.56036	0.30008	5.00049	1.85034	3.79633	3.02487
641.8	2.9425	0.25168	3.51837	0.10532	4.94833	0.53653	5.30875	1.72687	3.85812	3.00677
641.7	3.0556	0.36041	3.69461	0.34085	5.2818	0.59967	5.55963	1.53165	4.00061	2.88174
641.6	3.19055	0.5918	4.01715	0.56522	5.72281	0.8681	5.90384	1.36316	4.32779	2.58792
641.5	3.40884	0.7287	4.34668	0.72876	6.08228	0.99805	6.36057	1.0965	4.46991	2.23502
641.4	3.41632	0.52335	4.51434	0.64606	6.17084	1.05365	6.41544	0.80414	4.44894	2.00241
641.3	3.41696	0.33215	4.72113	0.5238	6.13382	1.02148	6.42667	0.61072	4.47113	1.8765
641.2	3.42285	0.22513	4.95746	0.52951	6.32184	0.8938	6.43878	0.51743	4.55475	1.75577
641.1	3.19379	-0.04578	4.88132	0.31033	6.13641	0.48465	6.17209	0.54285	4.61545	1.49518
641	2.87192	-0.4765	4.78799	-0.13391	5.72678	0.05258	5.84833	0.6366	4.71503	1.32501
640.9	2.55908	-0.76782	4.52029	-0.71841	5.28571	-0.24826	5.58496	0.82101	4.7319	1.13776
640.8	2.28552	-0.73737	4.48755	-0.86551	5.06046	-0.20007	5.29196	1.06964	4.75708	1.10342
640.7	2.2431	-0.67087	4.66653	-0.86481	4.88855	0.00192	5.0394	1.57501	4.72333	1.12662
640.6	2.34198	-0.41003	4.6138	-0.62875	4.77634	0.16657	4.939	2.02502	4.67667	0.99362
640.5	2.17374	-0.2518	4.45505	-0.48706	4.60468	0.18735	4.79269	2.39609	4.56677	0.91412
640.4	1.8382	-0.49634	4.22183	-0.59067	4.23599	-0.15149	4.50162	2.7291	4.32867	1.06894
640.3	1.72824	-0.87741	3.84821	-0.66867	3.88193	-0.4697	4.23962	3.01791	4.38986	1.07602
640.2	1.91473	-1.06268	3.78455	-0.64569	3.51602	-0.58743	4.05182	3.14505	4.53311	0.82364
640.1	1.81357	-1.34146	3.5947	-0.94925	3.10297	-0.73813	3.69531	3.16418	4.48291	0.70062
640	1.57904	-1.66849	3.34729	-1.33224	2.83612	-0.89978	3.33231	3.30548	4.63022	0.61911
639.9	1.51657	-1.80994	3.26382	-1.53702	2.7713	-1.1322	2.9693	3.37085	4.65887	0.61481
639.8	1.69449	-1.60721	3.35474	-1.44287	2.88513	-1.14325	2.80734	3.55539	4.87674	0.71375
639.7	1.81076	-1.36023	3.42087	-1.15067	3.09268	-1.14713	2.76553	3.71609	5.0242	0.88336
639.6	1.8056	-1.19669	3.43988	-0.81955	3.22687	-0.93216	2.76279	3.91479	5.00632	1.00336
639.5	1.7262	-1.08817	3.28625	-0.53653	3.28128	-0.69241	2.89496	4.20319	4.96371	1.21591
639.4	1.76971	-0.80881	3.23001	-0.28244	3.55005	-0.15442	3.00977	4.51157	4.91272	1.54321
639.3	2.20731	-0.27148	3.76733	0.38638	4.20895	0.58157	3.39233	4.74106	4.63849	1.84531
639.2	2.67184	0.17587	4.33981	0.91599	4.83344	1.12646	3.81866	4.75436	4.61719	2.03021
639.1	2.87195	0.37653	4.51196	0.89389	5.08438	1.41422	4.24286	4.56729	4.51254	2.22363
639	2.81366	0.18549	4.6846	0.85391	5.27194	1.42914	4.6066	4.29102	4.39227	2.30414
638.9	2.79761	-0.10034	4.96851	0.87613	5.46133	1.49698	4.63696	3.9408	4.33707	2.36911
638.8	2.94849	-0.29419	5.13168	1.08957	5.61472	1.67081	4.68909	3.69113	4.16565	2.35672
638.7	3.16357	-0.21652	5.46689	1.49652	5.84564	2.06805	4.92255	3.34738	4.10764	2.26468
638.6	3.12219	-0.31787	5.60825	1.51901	6.00333	2.37335	4.90762	3.08313	3.96689	2.23843
638.5	2.98441	-0.58411	5.56116	1.32352	5.84949	2.34967	4.98553	3.08774	3.94931	2.38574
638.4	2.88766	-0.76462	5.53445	1.32388	5.63913	2.28549	4.98816	3.10056	3.98563	2.47064
638.3	2.90469	-0.89456	5.44354	1.43988	5.55911	2.25632	5.01474	3.06348	3.99463	2.62686
638.2	2.66678	-1.14066	5.06024	1.42252	5.28494	2.2843	4.92859	3.00864	3.88861	2.68726
638.1	2.46143	-1.46243	4.54291	1.38641	5.00931	2.12839	4.58704	2.98865	3.84216	2.73825
638	2.46085	-1.58862	4.39914	1.47559	4.76382	2.0639	4.43335	2.91785	3.90314	2.53156
637.9	2.48019	-1.61139	4.30762	1.49213	4.52127	2.0285	4.19775	2.84329	4.09375	2.44385
637.8	2.51196	-1.67703	4.32736	1.36264	4.28357	2.10077	4.02652	2.67426	4.06818	2.42767
637.7	2.49979	-1.79501	4.42938	1.27652	4.23355	1.96713	3.88147	2.47107	4.2493	2.36469
637.6	2.32166	-1.99634	4.26355	1.04407	3.85693	1.64761	3.5726	2.23865	4.44769	2.39133
637.5	2.09238	-2.21774	4.12802	0.9913	3.49734	1.40378	3.19171	2.07419	4.60278	2.37222
637.4	1.87155	-2.24194	3.95364	1.14313	3.31259	1.362	2.70889	1.96701	4.72281	2.27634
637.3	1.77594	-2.13123	3.97919	1.31058	3.19763	1.61804	2.44504	1.89252	4.70242	2.2735
637.2	1.79269	-1.78589	4.09116	1.25546	3.0531	1.93729	2.40894	1.85468	4.77951	2.30573
637.1	1.81168	-1.53757	4.24567	1.0524	2.97302	2.25601	2.34888	1.83035	5.12512	2.13864
637	1.84842	-1.47614	4.18564	0.75064	2.89886	2.27341	2.19626	1.81992	5.17526	1.99594
636.9	2.02847	-1.27069	4.07996	0.64758	3.07458	2.30295	2.1908	1.74823	5.08963	1.9953
636.8	2.26218	-1.11118	4.03183	0.60025	3.47653	2.44598	2.22479	1.62006	5.05713	1.95978
636.7	2.52136	-0.75851	3.97577	0.56998	3.66995	2.65646	2.46359	1.63895	4.95267	2.0199
636.6	2.70331	-0.48956	4.03708	0.53052	3.64212	2.78036	2.47043	1.51343	4.67755	2.10114
636.5	2.99747	-0.29392	4.23691	0.60751	3.67758	2.87283	2.74246	1.53635	4.57364	2.18515
636.4	3.14664	-0.22794	4.51358	0.52783	3.81689	2.90042	2.87213	1.70346	4.56516	2.36917
636.3	3.32346	-0.26114	4.73962	0.53235	4.13113	2.91437	3.09009	1.80923	4.52603	2.55847
636.2	3.41006	-0.29163	4.91138	0.61118	4.33514	2.80426	3.2142	1.96243	4.40613	2.55911
636.1	3.39923	-0.2294	4.95285	0.54642	4.34006	2.59998	3.33652	1.99341	4.5455	2.61591
636	3.3952	-0.20548	4.95007	0.51547	4.2623	2.44455	3.66757	2.03226	4.53171	2.54742
635.9	3.38559	-0.33453	4.89526	0.37528	4.31705	2.21698	3.8663	2.15732	4.44247	2.42252
635.8	3.47708	-0.43253	4.9632	0.35925	4.45117	2.00601	4.07144	2.31223	4.3118	2.28391
635.7	3.42358	-0.55664	4.94785	0.09158	4.3085	1.61725	4.10153	2.49408	4.24698	2.00241
635.6	3.31665	-0.60388	4.71185	-0.12793	4.25256	1.14853	4.24319	2.42426	4.37885	1.76663
635.5	2.97153	-0.92264	4.36407	-0.26376	4.12625	0.65884	4.23901	2.27872	4.35284	1.62354
635.4	2.48965	-1.14471	4.04651	-0.46573	4.01437	0.16513	4.14413	2.15137	4.28842	1.75989
635.3	2.02045	-1.17175	4.00293	-0.4476	3.95871	-0.13382	4.22449	1.98874	4.49969	1.84073
635.2	1.8696	-1.25171	4.2822	-0.17569	4.17102	-0.28912	4.27725	1.94928	4.7778	1.7937
635.1	1.99542	-1.17322	4.61798	0.10931	4.37918	-0.21783	4.31781	1.87482	4.96396	1.71497
635	1.89017	-1.24854	4.85489	0.17728	4.3251	-0.08093	4.24799	1.80334	5.27628	1.47562
634.9	1.70868	-1.2749	4.97394	0.33951	4.3093	0.03592	4.15503	1.88293	5.46487	1.27075
634.8	1.60077	-1.18042	4.91946	0.26285	4.10608	0.02548	3.93268	2.00623	5.48804	1.14801
634.7	1.56464	-1.07874	4.82831	0.1662	3.82843	0.17557	3.73373	1.97583	5.35458	1.09161
634.6	1.50546	-0.83487	4.74103	-0.25104	3.733	0.22672	3.38696	1.99136	5.2034	1.18427
634.5	1.65195	-0.7012	4.68344	-0.62705	3.75992	0.41559	3.2085	2.05042	5.10773	1.20071
634.4	1.72104	-0.80353	4.60388	-0.68204	3.85666	0.52826	2.85742	1.93661	4.87119	1.1778
634.3	1.50919	-1.04868	4.21564	-0.78946	3.89444	0.43662	2.28116	1.75485	4.6319	1.21317
634.2	1.28751	-1.1337	3.79547	-0.79636	3.92673	0.48367	1.8179	1.57535	4.50876	1.2478
634.1	1.22153	-1.19827	3.42719	-0.73853	3.97751	0.59763	1.55499	1.48203	4.46021	1.3891
634	1.38629	-1.18924	3.14447	-0.4736	4.15558	0.73746	1.40897	1.42502	4.39694	1.57318
633.9	1.45871	-1.29907	2.96164	-0.4574	4.25766	0.80582	1.14236	1.55289	4.44583	1.59692
633.8	1.72229	-1.21579	3.08582	-0.36395	4.44016	0.82855	1.15912	1.66724	4.54108	1.47729
633.7	2.16083	-1.16513	3.20355	-0.1871	4.54541	1.0025	1.19714	1.75552	4.54709	1.45386
633.6	2.50665	-1.12924	3.08493	-0.11722	4.31973	1.24597	1.15985	1.81155	4.35486	1.41415
633.5	2.7438	-1.04086	2.98413	-0.1485	4.02628	1.58911	1.25763	1.90942	4.24265	1.34842
633.4	3.16238	-0.84821	3.05472	-0.10669	4.2381	1.95422	1.37244	2.07199	4.14401	1.32593
633.3	3.75687	-0.70578	3.10526	-0.24451	4.60455	2.10025	1.39255	2.00125	4.05066	1.40173
633.2	4.00916	-0.76856	3.08762	-0.45294	4.78677	2.02222	1.44791	2.03882	3.98828	1.49243
633.1	4.06894	-0.75522	3.11963	-0.34937	4.93115	1.87491	1.65833	1.96396	4.06387	1.58429
633	4.05045	-0.85474	3.13174	-0.03522	5.07303	1.82904	1.98547	1.91476	4.2912	1.51709
632.9	3.67712	-1.3707	3.0166	0.28903	4.95724	1.89703	2.14825	1.70648	4.36945	1.4393
632.8	3.31787	-1.80222	3.02753	0.63013	4.81802	1.79315	2.27539	1.43039	4.38559	1.30991
632.7	3.1983	-2.04431	3.18991	0.69058	4.60144	1.73599	2.46692	1.4249	4.48462	1.25153
632.6	3.34705	-1.96359	3.60132	0.72745	4.43414	1.82385	2.90161	1.40909	4.48706	1.1781
632.5	3.6203	-1.92334	4.03934	0.90515	4.19458	1.88092	3.36057	1.47205	4.41281	1.06119
632.4	3.7384	-1.84387	4.50934	0.98935	4.06259	1.91599	3.61545	1.55951	4.50687	0.84726
632.3	3.83633	-1.57767	4.82819	1.14828	3.95789	1.87674	3.91403	1.54236	4.52707	0.75314
632.2	4.02341	-1.15155	5.0618	1.45261	4.09238	1.8161	4.19244	1.51337	4.55087	0.74594
632.1	4.07617	-0.89819	5.11035	1.77618	4.12582	2.0025	4.37302	1.56357	4.51633	0.79907
632	4.14999	-0.54144	5.09167	1.96277	4.13049	2.02005	4.53555	1.7316	4.55042	0.75757
631.9	4.03931	-0.35571	4.94046	1.89639	4.1434	1.72949	4.49805	1.80786	4.64798	0.7175
631.8	3.68564	-0.2435	4.68359	1.88895	4.1333	1.41992	4.52643	1.88101	4.78027	0.78314
631.7	3.28839	-0.10706	4.40387	1.88284	3.90823	0.94885	4.68304	1.85178	4.995	0.95639
631.6	2.87772	-0.07816	4.17087	2.04233	3.82153	0.76975	4.83688	1.8988	5.15558	1.08228
631.5	2.55893	-0.1015	4.14575	2.16187	3.64789	0.8017	4.91895	1.89572	5.2998	1.03589
631.4	2.40234	-0.13019	4.10556	2.05951	3.52631	0.83987	4.89087	1.88678	5.26224	0.96329
631.3	2.33453	0.04672	4.05789	1.76163	3.31805	0.74728	4.80081	2.07028	5.25238	1.02487
631.2	2.53394	0.53503	4.04404	1.54514	3.23901	0.74405	4.73645	2.3396	5.255	1.16544
631.1	2.74936	1.12192	3.91226	1.5434	3.12692	0.85007	4.64697	2.48309	5.25308	1.31271
631	2.85641	1.63309	3.77762	1.60541	3.16809	1.04468	4.50909	2.45639	5.28656	1.53366
630.9	2.82166	1.78531	3.74677	1.68304	3.39197	1.13864	4.3291	2.36859	5.46494	1.74008
630.8	2.73883	2.06784	3.74298	1.68954	3.66129	1.01736	4.31479	2.36227	5.66174	1.88116
630.7	2.6684	2.10773	3.67291	1.39999	3.68582	0.82529	4.16757	2.41452	5.73956	2.01874
630.6	2.36151	1.87811	3.51605	0.862	3.33707	0.70081	3.74182	2.59613	5.55493	2.17169
630.5	2.04529	1.45703	3.21176	0.07913	2.8121	0.57944	3.35464	2.72699	5.38174	2.41568
630.4	1.59009	1.12115	2.86996	-0.64227	2.45532	0.32291	3.03534	2.6958	5.23206	2.52402
630.3	1.05154	0.63055	2.63147	-1.19843	2.08975	0.17947	2.81299	2.72705	5.09543	2.74219
630.2	0.76584	0.33762	2.63559	-1.38934	1.86758	0.2692	2.673	2.84305	4.85532	2.84378
630.1	0.54379	0.08945	2.61322	-1.57928	1.55392	0.2995	2.23489	2.93518	4.58011	2.83743
630	0.40933	0.00427	2.68848	-1.58389	1.37738	0.36783	2.02121	3.15268	4.25449	2.67474
629.9	0.38327	0.17856	2.7818	-1.75134	1.35339	0.38693	1.95978	3.08551	4.06143	2.48941
629.8	0.4346	0.50101	2.86951	-1.59741	1.59305	0.48404	1.95911	3.07831	3.85324	2.53699
629.7	0.58041	0.73233	2.8042	-1.43188	1.7742	0.54669	2.14526	2.90714	3.6467	2.73825
629.6	0.77087	1.01517	2.89227	-1.04944	2.10397	0.72562	2.54977	2.77383	3.50943	2.86057
629.5	1.00488	1.30176	3.16138	-0.73859	2.54767	0.80414	3.03375	2.78238	3.60309	2.88303
629.4	1.17517	1.40219	3.39069	-0.60825	2.96674	0.94254	3.55115	2.90155	3.62964	2.70435
629.3	1.48386	1.52393	3.55966	-0.42987	3.29462	1.13434	3.98837	2.93289	3.66354	2.54745
629.2	1.57455	1.60095	3.56381	-0.48877	3.27893	1.23792	4.13077	2.77414	3.71375	2.46811
629.1	1.8147	1.57047	3.62201	-0.40781	3.3743	1.42752	4.26328	2.5386	3.86765	2.54306
629	2.03009	1.6113	3.77292	-0.12103	3.65656	1.65427	4.47534	2.57462	4.15079	2.57651
628.9	2.51883	1.84238	4.10669	0.26132	4.20242	1.96057	4.74197	2.51563	4.37579	2.30338
628.8	3.01855	2.27359	4.67297	0.81281	4.85709	2.19525	4.90735	2.5986	4.45633	1.9389
628.7	3.52554	2.57642	5.38437	1.35098	5.40167	2.4809	5.1647	2.59732	4.61377	1.79416
628.6	4.09979	2.90558	6.01968	1.75125	6.00262	2.67477	5.43457	2.66153	4.83994	1.54303
628.5	4.57986	3.17874	6.29581	2.19955	6.47083	2.82617	5.83246	2.73734	4.93106	1.30722
628.4	5.00635	3.16296	6.41031	2.58679	6.83328	2.95059	6.14359	2.78391	4.9837	1.07724
628.3	5.32297	3.0408	6.3197	2.73074	6.98737	2.97052	6.07132	2.88086	4.95914	1.18768
628.2	5.79312	3.04419	6.47183	2.9903	7.22845	3.05099	6.15695	3.06705	5.00287	1.28641
628.1	5.97861	2.90295	6.55191	2.87372	7.44702	2.96765	6.19528	3.15732	5.20929	1.07562
628	6.04663	2.83203	6.57755	2.67935	7.57043	2.76913	5.95325	3.32336	5.42206	0.75296
627.9	6.13263	2.54584	6.43875	2.38467	7.49329	2.55984	5.63583	3.31912	5.48273	0.53275
627.8	6.28452	2.30081	6.25931	2.15982	7.33716	2.2287	5.31583	3.18515	5.45081	0.51178
627.7	6.17389	1.99838	6.05334	1.87796	7.03638	2.07684	4.99988	3.14819	5.57648	0.52933
627.6	6.27652	1.7814	5.9758	1.5755	6.80402	1.96439	4.79398	3.237	5.58984	0.5108
627.5	6.59082	1.71106	5.83426	1.56161	6.80258	2.21863	4.73566	3.40359	5.52155	0.41931
627.4	6.50745	1.57336	5.55637	1.39066	6.59018	2.18607	4.55228	3.40381	5.37802	0.15421
627.3	6.34375	1.52643	5.0885	1.36475	6.34799	2.05453	4.55057	3.26849	5.2301	-0.00342
627.2	5.96979	1.29425	4.64386	1.2681	5.9187	1.87018	4.5675	3.08612	5.33884	0.04993
627.1	5.53802	0.87747	4.0491	0.89587	5.3804	1.60287	4.39563	2.95728	5.42572	0.13983
627	4.88382	0.41406	3.33826	0.34412	4.88538	1.18628	3.87283	3.01297	5.36093	0.04221
626.9	4.39609	0.10806	2.7471	-0.08865	4.4697	0.97415	3.44473	2.84912	5.23584	0.06726
626.8	4.04044	-0.26157	2.38675	-0.71448	4.13611	0.70517	3.15591	2.72235	5.30695	0.18158
626.7	3.86642	-0.36011	2.3728	-1.16779	3.93311	0.58075	2.84094	2.58963	5.40704	0.1994
626.6	3.70718	-0.53168	2.38174	-1.36853	3.86874	0.55981	2.67929	2.51062	5.58325	0.11426
626.5	3.59186	-0.84998	2.08401	-1.67542	3.71432	0.54889	2.48135	2.526	5.60922	0.26144
626.4	3.63486	-1.11194	1.89352	-1.80515	3.63849	0.83624	2.49234	2.55078	5.48184	0.44327
626.3	3.51807	-1.38583	1.87122	-1.91583	3.66519	1.04691	2.53543	2.49765	5.33054	0.70255
626.2	3.35913	-1.50455	1.8497	-2.01456	3.72043	1.20755	2.60052	2.5379	5.31143	0.89526
626.1	3.20685	-1.48199	1.88983	-2.00558	3.87952	1.50327	2.66946	2.60098	5.26401	1.17133
626	3.04138	-1.35175	1.99396	-1.84213	4.17825	1.63922	2.7749	2.69397	5.20105	1.22342
625.9	2.73593	-1.4671	1.92413	-1.69397	4.2316	1.42261	2.75122	2.80496	5.24228	1.31476
625.8	2.75412	-1.50665	2.00589	-1.65781	4.35294	1.01529	2.78491	2.92215	5.17294	1.58072
625.7	2.99478	-1.5256	2.22833	-1.65601	4.52658	0.90997	3.01718	3.08661	5.13596	1.83423
625.6	3.23962	-1.47363	2.5856	-1.4928	4.84689	1.10114	3.30499	3.09824	4.97614	2.19336
625.5	3.638	-1.12421	2.83896	-1.13895	5.21732	1.38901	3.57877	3.07373	4.87445	2.48639
625.4	4.15692	-0.74493	3.22546	-0.716	5.6889	1.75497	3.84521	2.94931	4.83871	2.57651
625.3	4.62692	-0.48544	3.54993	-0.33609	5.95676	2.0419	4.19754	2.88687	4.89731	2.74164
625.2	4.96164	-0.12891	3.89493	0.12256	6.25262	2.24976	4.51657	2.80627	4.88458	3.0477
625.1	5.03662	0.22977	4.08646	0.57886	6.5788	2.24802	4.83575	2.66107	4.92471	3.29861
625	5.12775	0.59909	4.4184	1.10309	7.01947	2.30139	5.35629	2.52078	4.896	3.41406
624.9	5.12747	0.70706	4.53235	1.35751	6.95108	2.27118	5.48087	2.5062	4.81866	3.43137
624.8	5.11774	0.77066	4.58646	1.58658	6.79425	2.17947	5.46323	2.46835	4.80502	3.31073
624.7	5.11554	0.83029	4.46735	1.76477	6.68579	1.8566	5.26193	2.4549	4.87473	3.05692
624.6	5.08636	0.66345	4.20093	1.69189	6.3291	1.38818	5.00656	2.36661	4.97119	2.88565
624.5	4.99619	0.46973	3.92352	1.6174	5.90915	0.97903	4.755	2.18958	5.00339	2.73499
624.4	5.07764	0.2771	3.8027	1.57071	5.71442	0.74344	4.6698	2.00632	5.00864	2.51862
624.3	5.33527	0.21301	3.77017	1.61664	5.76199	0.76947	4.69281	1.89688	4.9462	2.43054
624.2	5.35175	0.21436	3.83374	1.79617	5.86777	1.09781	4.69592	1.8999	4.97284	2.23029
624.1	5.04105	-0.00409	3.74545	1.95081	5.82822	1.50378	4.61859	1.95905	4.96118	2.0849
624	4.82471	-0.19788	3.48373	1.93546	5.66055	1.66064	4.24716	1.9136	5.00787	2.00934
623.9	4.68582	-0.40039	3.17184	1.6817	5.3147	1.41061	3.83621	1.95642	5.10846	1.80539
623.8	4.7131	-0.49954	3.10654	1.43384	5.29099	1.25031	3.65485	2.14203	5.02658	1.78265
623.7	4.7005	-0.41238	3.06549	1.36389	5.39246	1.27521	3.75122	2.31781	4.90317	1.83688
623.6	4.67642	-0.30823	2.98779	1.2251	5.38977	1.17252	4.00061	2.38544	4.7829	1.80164
623.5	4.52844	-0.59335	2.82086	0.83319	5.12311	0.98911	3.8974	2.4068	4.66125	1.50266
623.4	4.46219	-0.95419	2.55627	0.53656	4.67542	0.88342	3.73071	2.54196	4.59286	1.20358
623.3	4.3371	-1.35837	2.11746	0.05075	4.28568	0.70215	3.58121	2.68958	4.6402	1.13388
623.2	4.02521	-1.47888	1.99084	-0.30896	4.29321	0.65976	3.65363	2.65311	4.76163	1.03885
623.1	3.90118	-1.58841	2.13995	-0.37369	4.42575	0.76181	3.85187	2.50616	4.79315	1.05807
623	3.75314	-1.61087	2.35907	-0.34161	4.39896	1.17487	4.0491	2.28076	4.69965	1.30304
622.9	3.74744	-1.57874	2.50317	-0.24222	4.6445	1.61392	4.18256	2.18896	4.58087	1.41223
622.8	3.81067	-1.69452	2.56229	-0.22897	4.68613	1.71597	4.16599	2.15149	4.48093	1.46808
622.7	3.71631	-1.81311	2.5491	-0.2135	4.45847	1.65836	4.08224	2.05197	4.23737	1.53088
622.6	3.79214	-1.79071	2.50165	-0.43115	4.31366	1.54236	3.89484	1.86624	4.02771	1.54575
622.5	3.8009	-2.0434	2.23297	-0.79346	4.00104	1.14594	3.51111	1.58191	3.91754	1.64984
622.4	3.80127	-2.03265	2.25748	-0.90414	3.85983	0.6763	3.29138	1.38623	3.85843	1.58148
622.3	3.72467	-1.96265	2.45416	-0.64471	3.91434	0.46652	3.29703	1.38724	3.84302	1.63556
622.2	3.64566	-2.03357	2.66034	-0.16739	3.9678	0.48276	3.48105	1.3829	3.95154	1.55704
622.1	3.45438	-2.15457	2.8063	0.15442	3.77924	0.30289	3.5412	1.26483	4.23111	1.61472
622	3.32083	-2.17319	3.0191	0.36874	3.59796	0.22833	3.42526	1.0441	4.5466	1.75491
621.9	3.36865	-2.12436	3.2532	0.58283	3.59619	0.30359	3.38043	0.83221	4.93002	1.89682
621.8	3.47894	-1.84644	3.30792	0.75363	3.74304	0.3956	3.36621	0.62738	5.11703	2.21338
621.7	3.45175	-1.5477	3.5127	0.92099	4.0434	0.42758	3.13077	0.30365	5.0235	2.39401
621.6	3.46124	-1.31528	3.78351	1.24979	4.25284	0.53958	2.93848	0.04935	4.94067	2.57123
621.5	3.67029	-1.20184	3.97934	1.32599	4.1889	0.39426	2.78537	-0.16596	4.92816	2.55496
621.4	3.81619	-1.09036	4.07117	1.16095	4.23254	-0.00867	2.64938	-0.15018	5.08661	2.38873
621.3	3.89615	-1.04855	3.94739	0.97141	4.25949	-0.426	2.56525	0.02008	5.24966	2.17435
621.2	3.733	-1.10608	3.81763	0.83539	4.15308	-0.79718	2.55069	0.02679	5.36401	2.05203
621.1	3.39993	-1.00613	3.71304	0.50949	4.25208	-0.93918	2.56525	0.15149	5.55853	1.98413
621	3.14056	-0.95255	3.6539	0.18478	4.33267	-1.29599	2.67468	0.3833	5.8461	1.97351
620.9	3.01395	-0.73651	3.91074	0.23358	4.5079	-1.25131	2.92496	0.66718	6.01181	1.96817
620.8	3.05725	-0.35251	4.12527	0.24982	4.77869	-1.05212	3.1647	0.87061	6.20023	2.01715
620.7	3.12338	-0.18774	4.0863	0.01291	4.86685	-0.79434	3.22934	0.9852	6.35834	2.05554
620.6	3.08682	-0.18048	4.02289	-0.3808	4.8793	-0.49118	3.25601	1.04938	6.50482	2.01822
620.5	2.86362	-0.28415	3.91162	-0.89487	4.93631	-0.34647	3.18808	1.22839	6.44034	2.01001
620.4	2.77795	-0.48846	3.63342	-1.37067	5.07996	-0.15891	3.06409	1.48318	6.22424	1.92084
620.3	2.78079	-0.58865	3.62091	-1.61505	5.20126	-0.09796	2.88531	1.70483	5.95493	1.96555
620.2	2.8616	-0.79919	3.67798	-1.72504	5.30005	-0.1311	2.71964	1.84976	5.69461	2.0162
620.1	2.87589	-0.9866	3.8544	-1.76785	5.33322	0.01294	2.74011	2.02078	5.6781	1.93948
620	2.80148	-1.18164	3.76999	-1.8576	5.22003	-0.02185	2.82986	2.24036	5.78421	1.86041
619.9	2.64633	-1.26685	3.54874	-2.03363	5.03857	-0.14673	2.82468	2.32602	5.93805	1.78815
619.8	2.5329	-1.13983	3.42981	-2.05203	5.19681	-0.0141	2.84827	2.46136	5.92761	2.0618
619.7	2.53635	-1.09021	3.55255	-1.77383	5.29486	0.40561	2.99564	2.51022	5.99121	2.42459
619.6	2.5874	-0.8233	3.85336	-1.38892	5.38217	0.8671	3.10065	2.50241	6.04013	2.66974
619.5	2.88077	-0.59872	4.25839	-0.79797	5.65881	1.43777	3.45932	2.55725	5.94467	2.65781
619.4	3.29584	-0.37344	4.58585	-0.14053	5.92841	1.97391	3.7594	2.57614	5.80957	2.60367
619.3	3.50381	-0.0986	4.81665	0.25705	6.13562	2.47476	4.01675	2.45712	5.76685	2.59808
619.2	3.44019	0.12634	4.97879	0.59183	6.23038	2.8811	4.17041	2.45087	5.7121	2.45947
619.1	3.37994	0.3324	5.22165	1.05392	6.19754	3.20767	4.37189	2.47678	5.67746	2.27005
619	3.30014	0.44461	5.60663	1.44104	6.28622	3.29257	4.57007	2.30927	5.75381	2.13452
618.9	3.39066	0.61716	6.02161	1.8407	6.35855	3.33392	4.64627	2.11963	5.582	2.0383
618.8	3.45563	0.75784	6.19769	2.22809	6.32462	3.42889	4.84479	2.08032	5.51773	1.95483
618.7	3.55426	0.77393	6.43137	2.57019	6.21069	3.53955	5.06543	1.99448	5.57626	1.78958
618.6	3.71268	0.78897	6.52112	2.86942	6.36902	3.89767	5.24661	2.14676	5.68399	1.42148
618.5	3.55035	0.87766	6.43546	3.0285	6.30472	4.08743	5.36511	2.39047	5.77295	1.18884
618.4	3.3165	0.78125	6.02643	2.94812	6.11447	3.92963	5.1395	2.39236	5.66446	1.11316
618.3	3.34628	0.78809	5.75247	2.88773	6.16614	4.11185	5.12195	2.26727	5.51779	1.21445
618.2	3.48331	0.70621	5.45511	2.85904	6.23251	4.27921	5.0704	2.4303	5.28897	1.26859
618.1	3.57358	0.74121	5.2326	2.78613	6.13364	4.30145	4.94101	2.44788	5.06592	1.17343
618	3.78854	0.88355	5.13748	2.6651	6.28918	4.19202	4.90137	2.57059	4.8219	1.18185
617.9	3.76028	0.97345	4.83975	2.33713	6.30545	4.04669	4.79993	2.71179	4.86661	1.24426
617.8	3.51599	1.01923	4.38974	1.94376	6.25677	3.75818	4.39493	2.78299	5.18777	1.34821
617.7	3.09344	0.82794	3.89737	1.50592	6.02423	3.50922	3.88278	2.88409	5.47034	1.54803
617.6	2.93079	0.4541	3.45615	1.21698	5.82327	3.17719	3.42447	3.06049	5.48026	1.53336
617.5	2.83728	0.23068	3.10919	0.85315	5.67395	2.7442	3.16714	2.92273	5.67752	1.59253
617.4	2.83832	0.09039	2.93097	0.2933	5.53897	2.38455	2.92197	2.86429	5.75021	1.63373
617.3	2.96747	0.08334	2.51913	-0.11862	5.53058	2.27856	2.8566	2.94821	5.77539	1.66129
617.2	3.134	0.13736	2.36407	-0.21903	5.63672	2.25937	2.89072	2.9725	5.96234	1.80045
617.1	3.4921	0.14667	2.29883	-0.28183	5.67581	2.2648	2.99734	2.96109	6.02182	1.81506
617	3.62292	0.16107	2.0159	-0.63937	5.54889	1.97147	2.9801	2.95142	6.13556	1.86716
616.9	3.76987	0.04068	1.91794	-0.94809	5.44394	1.48026	2.96448	2.8049	6.14136	1.95081
616.8	4.07635	0.000427246	2.04391	-1.12756	5.46436	1.19724	2.95026	2.68167	6.18143	1.97922
616.7	4.40924	0.2341	2.41898	-1.03296	5.44943	1.33102	3.17545	2.83475	6.31348	1.7121
616.6	4.40384	0.40295	2.9606	-0.81503	5.44556	1.37006	3.37045	2.82758	6.49503	1.59186
616.5	4.20087	0.36423	3.27814	-0.74185	5.12497	1.28857	3.44467	2.64136	6.75455	1.49811
616.4	3.86945	0.19437	3.36044	-0.64386	4.7724	1.3811	3.41544	2.49704	7.05008	1.34039
616.3	3.68665	0.03195	3.58026	-0.54211	4.67758	1.36096	3.39536	2.354	7.13547	1.19455
616.2	3.79861	-0.07401	3.93555	-0.36545	4.75629	1.52084	3.54184	2.28876	6.89185	1.13544
616.1	3.81729	-0.24713	4.26056	-0.30624	4.63812	1.60446	3.71915	2.18362	6.5885	1.21802
616	3.91489	-0.17566	4.59253	-0.05957	4.63123	1.64383	3.98813	2.05212	6.41925	1.25522
615.9	3.93704	-0.14609	4.60858	-0.00153	4.55426	1.72577	4.26712	1.98743	6.29813	1.38791
615.8	4.18964	-0.25607	4.66302	0.20999	4.62186	1.91129	4.57495	2.01486	6.1702	1.5874
615.7	4.41818	-0.36734	4.59186	0.43182	4.68875	2.19839	4.74191	2.09259	6.00732	1.81058
615.6	4.86438	-0.34924	4.72284	0.56735	4.86511	2.36295	4.7334	2.09323	5.83997	1.9404
615.5	4.95914	-0.3815	4.72223	0.4281	4.87903	2.12189	4.47314	2.01215	5.73508	2.0098
615.4	4.97385	-0.17944	4.91992	0.57074	5.13672	2.15323	4.39349	1.8898	5.69833	2.11292
615.3	4.82657	0.12357	5.15146	0.87448	5.56909	2.44797	4.50107	1.6694	5.66611	2.21808
615.2	4.58511	0.23224	5.08203	0.93338	5.63007	2.67996	4.64716	1.49844	5.78201	2.35947
615.1	4.30957	-0.05664	4.88812	0.86093	5.61551	2.61014	4.66714	1.33685	5.88199	2.53018
615	4.10278	-0.4549	4.76508	0.62204	5.58871	2.33606	4.57626	1.27713	6.04108	2.55908
614.9	4.13928	-0.77164	4.37079	0.5401	5.53778	2.08783	4.59781	1.29663	5.95685	2.54602
614.8	4.29318	-0.69785	4.37402	0.57233	5.82809	2.0838	4.84885	1.29721	5.87317	2.56491
614.7	4.57455	-0.57465	4.40961	0.52884	6.0257	1.94766	4.95703	1.36346	5.8522	2.57718
614.6	4.71393	-0.52066	4.44177	0.55325	5.83081	1.69092	4.8645	1.35382	5.91269	2.64484
614.5	4.89661	-0.45499	4.51105	0.64734	5.73395	1.42853	4.82782	1.30399	6.06091	2.60376
614.4	5.10303	-0.4372	4.51752	0.76325	5.74628	1.28589	4.67368	1.22644	6.05722	2.44788
614.3	5.37277	-0.52588	4.58572	0.70715	5.82727	1.12253	4.66757	1.20993	5.94305	2.28238
614.2	5.6123	-0.69489	4.84631	0.68732	5.93777	1.10583	4.64301	1.30542	5.91751	2.17484
614.1	5.63165	-0.64539	5.05115	0.60584	6.00446	0.96457	4.47638	1.38934	5.76938	1.95587
614	5.38031	-0.74814	5.12714	0.51248	5.72134	0.68793	4.37329	1.40173	5.71173	1.841
613.9	5.25595	-0.82437	5.11743	0.56818	5.40878	0.58569	4.3443	1.51172	5.64709	1.854
613.8	5.12784	-0.64606	5.10648	0.62119	5.17081	0.73239	4.4201	1.67419	5.63214	1.88834
613.7	5.0928	-0.64395	5.06229	0.70013	4.75034	0.76141	4.41873	1.84039	5.54184	1.87216
613.6	5.2706	-0.6579	4.96146	0.8411	4.43359	0.55612	4.32352	1.92542	5.31958	1.80325
613.5	5.40436	-0.55072	4.85101	0.99716	4.37277	0.41144	4.31561	2.16928	4.99976	1.68777
613.4	5.54471	-0.22794	4.84363	1.29636	4.46518	0.37744	4.44403	2.35101	4.7327	1.58514
613.3	5.57089	0.22263	4.87936	1.55029	4.63516	0.36517	4.59619	2.43033	4.47238	1.64044
613.2	5.59763	0.47803	5.0206	1.47064	4.79993	0.2865	4.60861	2.51184	4.36667	1.66095
613.1	5.5416	0.3996	4.98709	1.49066	4.88452	0.0162	4.51456	2.60858	4.16574	1.71106
613	5.38455	0.23798	4.88745	1.47348	4.92474	-0.20633	4.41895	2.56522	3.96481	1.79666
612.9	5.37561	0.20136	4.83234	1.50482	5.07117	-0.1839	4.42465	2.48328	3.97034	1.65683
612.8	5.39142	0.19397	4.858	1.54083	5.14798	-0.24728	4.5553	2.49936	4.07254	1.64029
612.7	5.40524	0.22669	4.883	1.49677	5.15436	-0.2352	4.62256	2.51389	4.35654	1.71722
612.6	5.255	0.1145	4.78247	1.50479	5.0976	-0.33872	4.32755	2.49347	4.69952	1.85602
612.5	5.11472	0.10986	4.48599	1.39905	5.02112	-0.57654	4.09091	2.43176	4.89694	1.97876
612.4	5.12057	0.21765	4.41904	1.49603	5.22449	-0.50302	4.11551	2.44003	5.12289	2.077
612.3	5.1308	0.48697	4.4617	1.39706	5.56961	-0.39667	4.23163	2.48953	5.2244	2.15717
612.2	4.94678	0.56183	4.53412	1.29672	5.83011	-0.47485	4.08148	2.4455	5.40973	2.03152
612.1	4.90454	0.54892	4.49652	1.19122	6.05472	-0.67654	3.93539	2.40002	5.47736	1.79855
612	4.75571	0.56955	4.55179	0.97568	6.29922	-0.83554	3.72849	2.44333	5.44983	1.8916
611.9	4.68631	0.64499	4.71765	0.83994	6.32867	-0.86768	3.45908	2.64941	5.41388	1.927
611.8	4.59674	0.79181	4.88629	0.61926	6.36295	-0.77066	3.15631	2.82166	5.45706	2.09897
611.7	4.3689	0.74976	4.97137	0.42755	6.42868	-0.74075	2.9115	2.84537	5.61282	2.17957
611.6	4.12427	0.50964	4.854	0.29941	6.29742	-0.80243	2.52396	2.79529	5.95853	2.10504
611.5	4.14249	0.57532	4.99408	0.34494	6.43179	-0.5705	2.4223	2.65302	6.237	2.02072
611.4	4.14856	0.55914	5.01743	0.20764	6.36484	-0.28485	2.32864	2.4921	6.47528	1.93057
611.3	4.20572	0.62305	4.92264	0.0675	6.26456	0.04877	2.29666	2.43719	6.61374	1.90909
611.2	4.23135	0.81366	4.69214	-0.11212	6.40118	0.23853	2.35333	2.30701	6.54056	1.89618
611.1	4.2821	0.92688	4.68893	-0.12836	6.69687	0.57324	2.50354	2.43896	6.38416	1.76398
611	4.53802	1.04364	4.81955	0.03378	7.04803	0.78165	2.81744	2.61676	6.11414	1.50687
610.9	4.70181	1.17911	4.90933	0.107	7.24838	1.03195	3.07217	2.70959	5.93973	1.20511
610.8	4.716	1.1489	4.95685	0.23096	7.2438	1.14145	3.15625	2.76926	5.83582	1.15414
610.7	4.49197	0.93646	4.88242	0.15433	7.04321	0.84024	2.96161	2.98514	5.76285	1.12994
610.6	4.1102	0.57278	4.62292	0.08231	6.73425	0.6535	2.84763	3.10968	5.69012	1.18124
610.5	3.78955	0.08771	4.36328	-0.15375	6.3515	0.50507	2.87454	3.17078	5.65524	1.35101
610.4	3.61038	-0.43808	4.27136	-0.35117	5.93143	0.39923	2.85629	3.18857	5.62729	1.431
610.3	3.27963	-0.88544	4.11725	-0.5177	5.66275	0.35773	3.00064	3.14804	5.74548	1.45316
610.2	3.08661	-0.97116	4.12369	-0.53494	5.681	0.53983	3.20035	3.00937	6.04575	1.58936
610.1	3.09045	-1.03137	4.09531	-0.6727	5.55032	0.6091	3.33215	2.8486	6.34622	1.66693
610	3.30554	-1.12897	4.05515	-0.91507	5.41312	0.51794	3.37924	2.7851	6.42609	1.81732
609.9	3.51642	-0.99258	4.11041	-0.93118	5.43985	0.55469	3.52988	2.83945	6.51743	1.93817
609.8	3.5383	-0.90985	3.94406	-0.83975	5.26031	0.47199	3.44876	2.87411	6.44067	2.00919
609.7	3.42822	-0.84381	3.84204	-0.63345	5.1582	0.36194	3.30618	2.91379	6.50461	2.07272
609.6	3.28992	-0.81238	3.89847	-0.59198	5.04709	0.26532	3.13766	3.11548	6.46524	2.09283
609.5	3.17776	-1.02133	3.97873	-0.72467	4.91034	0.26917	2.88202	3.21024	6.57913	2.15753
609.4	3.07095	-1.05151	3.91443	-0.82831	4.57962	0.27481	2.6817	3.186	6.60541	2.28302
609.3	2.92151	-1.00128	3.92862	-0.77933	4.31448	0.34302	2.5593	3.19894	6.60443	2.35785
609.2	2.79648	-0.96567	3.87241	-0.76215	4.09818	0.27832	2.53543	3.16953	6.66147	2.51016
609.1	2.9101	-1.09915	3.89282	-0.74069	4.05258	0.32291	2.63959	3.0162	6.58105	2.38562
609	3.08594	-1.10538	3.93481	-0.43134	4.23825	0.52371	3.01169	2.67911	6.65378	2.22342
608.9	3.4379	-0.76807	4.14044	-0.08215	4.44519	0.7984	3.22342	2.38538	6.60818	2.12274
608.8	3.89429	-0.31686	4.38425	0.34277	4.86816	1.08871	3.44473	2.09991	6.60989	2.21875
608.7	4.07016	-0.00598	4.44064	0.6478	5.03302	1.19989	3.43942	1.92587	6.65094	2.3075
608.6	4.06494	0.09918	4.3429	0.86148	4.93484	1.27359	3.26682	1.73279	6.55154	2.2605
608.5	4.09341	0.09467	4.27106	1.1618	4.86047	1.26364	3.3674	1.56854	6.28909	2.26266
608.4	4.05246	0.08328	4.29984	1.35388	4.91333	1.2933	3.56973	1.58002	6.16461	2.24924
608.3	3.99506	0.19455	4.44153	1.58029	4.94553	1.4671	3.81287	1.60565	5.97147	2.15237
608.2	3.93134	0.14755	4.50134	1.67972	4.71036	1.48654	3.72797	1.62161	5.8602	2.15482
608.1	3.9321	0.09592	4.59747	1.67838	4.62134	1.4455	3.92764	1.75717	5.83112	1.94629
608	3.89508	0.10352	4.6626	1.5614	4.55804	1.33862	4.25479	1.83945	5.82727	1.62268
607.9	3.8129	-0.12265	4.63504	1.63055	4.32867	1.15082	4.43423	1.75836	5.81766	1.26852
607.8	3.60059	-0.21018	4.60797	1.9816	4.10855	0.94812	4.52405	1.70068	5.64288	1.10117
607.7	3.50467	-0.25757	4.53467	2.26785	4.06625	0.79929	4.58112	1.50049	5.6489	1.10269
607.6	3.40967	-0.41925	4.46869	2.3385	4.01688	0.67688	4.6629	1.38165	5.62726	1.09537
607.5	3.39624	-0.27966	4.83084	2.48102	4.1893	0.82221	4.88376	1.23755	5.55908	1.15012
607.4	3.3295	-0.01419	5.08383	2.61209	4.37653	0.96622	5.02228	1.19846	5.44974	1.39227
607.3	3.24512	-0.18897	5.20471	2.51804	4.43881	1.06683	4.80508	1.25479	5.28323	1.56876
607.2	3.08911	-0.45035	5.18503	2.35757	4.4032	1.10696	4.64359	1.51135	5.20203	1.52756
607.1	2.8895	-0.57871	5.19562	2.16071	4.34695	1.10117	4.492	1.77539	5.17313	1.46997
607	3.08466	-0.58359	5.24155	1.99109	4.51086	1.07761	4.44995	2.10529	5.25418	1.38174
606.9	3.51694	-0.65897	5.36615	1.86368	4.67297	1.02185	4.46579	2.4364	5.43005	1.23557
606.8	3.95056	-0.65546	5.43661	1.82291	4.67978	1.07373	4.565	2.67245	5.59482	0.84186
606.7	4.46167	-0.55258	5.68118	1.99673	4.82846	1.25357	4.73047	2.80487	5.56772	0.57498
606.6	4.70853	-0.45618	5.89203	1.98227	5.14014	1.43216	4.9039	2.89728	5.5293	0.50061
606.5	4.78421	-0.35559	6.06912	1.84064	5.63437	1.61127	5.1748	2.94635	5.47986	0.41788
606.4	4.78018	-0.34207	6.23535	1.72711	6.05258	1.71948	5.27066	2.95413	5.36905	0.65878
606.3	4.8129	-0.32455	6.32306	1.62201	6.44501	1.87885	5.27701	3.08505	5.25259	0.95938
606.2	4.75906	-0.20627	6.30386	1.23792	6.82477	1.87817	5.10168	3.19836	5.3237	1.40598
606.1	4.86911	-0.18918	6.28302	0.84683	6.94901	1.93674	4.87018	3.14389	5.41324	1.60788
606	4.83755	-0.12064	6.53915	0.58664	7.09732	2.05615	4.68982	3.16589	5.50311	1.60947
605.9	4.68887	-0.25845	6.48105	0.41116	7.10925	1.99384	4.34021	3.26486	5.55676	1.55435
605.8	4.67297	-0.40237	6.35095	0.33978	7.00195	1.91714	4.02423	3.45441	5.71686	1.39468
605.7	4.87079	-0.40558	6.37637	0.25415	6.93851	1.87228	3.79785	3.46194	5.85385	1.24783
605.6	4.93399	-0.00842	6.48978	0.29538	6.85306	1.78076	3.80927	3.44907	5.92209	1.12439
605.5	5.00583	0.22888	6.47678	0.34457	6.85501	1.65424	3.92578	3.26178	5.94406	0.88324
605.4	5.09769	0.20291	6.41397	0.49323	6.79941	1.55508	3.98087	3.11041	5.91516	0.96124
605.3	5.1517	0.15222	6.31641	0.57401	6.85703	1.42792	3.99951	3.01175	5.80991	1.02209
605.2	4.96555	0.11142	6.14532	0.52829	6.88705	1.23843	3.88525	2.97342	5.73053	1.21155
605.1	4.6398	-0.08832	5.76276	0.43466	6.77188	0.84796	3.28842	2.99124	5.57523	1.54904
605	4.52649	-0.19391	5.45575	0.43851	6.50598	0.59634	2.7605	3.01389	5.41116	1.70905
604.9	4.4144	-0.42313	5.09799	0.50732	6.19641	0.24567	2.2951	3.05957	5.2309	1.80811
604.8	4.37427	-0.64063	4.83414	0.55423	5.76404	-0.04596	1.92624	3.05511	5.13165	1.94141
604.7	4.68106	-0.51431	4.8916	0.72699	5.60733	-0.08032	1.95242	3.10861	5.14078	1.81625
604.6	4.6412	-0.6279	4.7312	0.76001	5.3605	-0.31915	1.80432	2.9494	5.13004	1.63287
604.5	4.47495	-0.78976	4.50107	0.62195	5.18936	-0.42386	1.80252	3.00662	5.09039	1.41251
604.4	4.35574	-0.90872	4.33115	0.35181	5.10315	-0.55496	1.86594	3.00778	5.02112	1.3479
604.3	4.27042	-0.8197	4.12015	-0.01724	4.86737	-0.77737	1.9346	2.82736	4.87607	1.4437
604.2	4.31851	-0.63278	3.96127	-0.24399	4.8743	-0.84113	2.01324	2.59918	4.68533	1.50568
604.1	4.207	-0.56821	3.75024	-0.4256	4.8754	-1.0032	2.00708	2.45325	4.51196	1.26459
604	4.03845	-0.72897	3.42499	-0.66299	4.7356	-1.05569	2.10519	2.28571	4.3139	1.00491
603.9	4.07568	-0.80801	3.1958	-0.88736	4.8598	-0.97342	2.18112	2.03134	4.25723	1.03192
603.8	4.05771	-0.92215	3.10812	-1.12534	4.93527	-0.87283	2.25	1.93524	4.1546	1.08231
603.7	3.85501	-0.95374	2.98508	-1.37512	5.0163	-0.72656	2.29752	1.73187	3.996	0.95355
603.6	3.63123	-0.96344	2.91025	-1.64853	4.98383	-0.58908	2.38962	1.46555	3.96539	1.06689
603.5	3.60666	-0.98132	3.11023	-1.72229	4.9144	-0.32742	2.48047	1.19998	4.15488	1.11911
603.4	3.5524	-1.01517	3.16556	-1.92615	5.02615	0.09119	2.86127	0.97122	4.38324	1.19122
603.3	3.50485	-1.07837	3.28445	-2.13651	5.13715	0.33832	3.38007	0.83948	4.75702	1.33447
603.2	3.41501	-1.21472	3.30118	-2.46387	5.04865	0.3685	3.67557	0.79361	4.9697	1.30945
603.1	3.30014	-1.29309	3.19363	-2.76691	4.89566	0.3418	3.67523	0.68466	5.16235	1.22421
603	3.13483	-1.34003	2.97324	-3.0278	4.62415	0.30505	3.89017	0.67893	5.27304	1.20486
602.9	3.45868	-1.20557	3.15652	-2.888	4.49539	0.53113	4.37244	0.71115	5.36856	1.38962
602.8	3.82932	-1.04907	3.31952	-2.70587	4.30554	0.6225	4.77896	0.71042	5.52979	1.49747
602.7	4.04767	-1.11249	3.44214	-2.54446	4.11203	0.53418	4.89365	0.83212	5.62137	1.65289
602.6	4.19952	-1.06976	3.74335	-2.22925	4.14838	0.66275	5.08298	1.10406	5.76163	1.78259
602.5	4.04443	-1.05496	4.01038	-2.0723	3.91269	0.76617	5.16251	1.17776	5.97632	1.87003
602.4	3.86133	-1.18704	4.13519	-2.18088	3.53619	0.68417	4.9816	1.40912	6.17935	2.13483
602.3	3.68713	-1.25534	4.1731	-2.04279	3.2753	0.35291	4.8396	1.75397	6.42197	2.49197
602.2	3.61868	-1.10092	4.42856	-1.73639	3.06961	0.08423	4.88113	2.03458	6.63181	2.73016
602.1	3.50497	-1.04443	4.66687	-1.43954	3.0303	0.06516	5.06128	2.09827	6.87241	2.84241
602	3.46368	-0.95654	4.89798	-1.30017	2.87396	0.07416	5.26099	2.14868	7.28989	2.90909
601.9	3.5426	-0.86292	4.99963	-1.02148	2.78302	0.08633	5.44507	2.32117	7.39102	2.68845
601.8	3.5708	-0.7074	4.98755	-0.88556	2.77997	-0.06821	5.65842	2.42053	7.36896	2.45837
601.7	3.4537	-0.64679	5.03949	-0.65268	2.69019	-0.30798	5.4816	2.47397	7.17249	2.25943
601.6	3.25867	-0.83823	4.79123	-0.52289	2.57089	-0.60403	5.06137	2.48102	6.98898	2.01822
601.5	3.34213	-0.76019	4.82065	-0.16992	2.83829	-0.59818	4.93063	2.49442	6.9989	1.76862
601.4	3.44919	-0.58023	5.12469	0.3046	3.21844	-0.42011	4.91177	2.40564	7.0015	1.64142
601.3	3.23373	-0.49377	5.25513	0.52911	3.58835	-0.21036	4.61255	2.3541	6.97702	1.58432
601.2	2.89835	-0.34177	5.26074	0.53568	3.88104	-0.25046	4.22708	2.26944	6.96375	1.30621
601.1	2.69437	-0.18494	5.3855	0.79623	4.51596	-0.07016	4.08871	2.15424	6.87128	1.0412
601	2.4512	-0.0925	5.32285	0.9407	5.07016	0.10614	3.98175	2.08945	6.9809	0.86682
600.9	2.27155	-0.08905	5.1077	0.84241	5.39969	0.04086	3.84918	2.0405	7.12405	0.74115
600.8	2.19489	-0.1297	4.80148	0.75345	5.63812	-0.02243	3.71295	1.99466	7.20422	0.66992
600.7	2.29477	-0.0787	4.65207	0.6236	5.95285	0.01025	3.69183	1.89743	7.24408	0.66455
600.6	2.31464	-0.17786	4.51544	0.31766	5.92319	0.13681	3.43552	1.79346	7.21558	0.41232
600.5	2.41724	-0.37158	4.23447	0.13193	5.76978	-0.00949	3.16266	1.82825	7.00394	0.11285
600.4	2.7431	-0.08255	4.17984	0.17477	5.84415	-0.0444	3.05304	1.92377	6.56723	-0.14026
600.3	3.10544	0.36978	4.32892	0.47357	6.17026	0.04153	3.03693	1.95108	6.08566	-0.28183
600.2	3.35226	0.5509	4.31934	0.58963	6.25635	0.13773	3.07465	1.94321	5.72498	-0.15057
600.1	3.55676	0.51914	4.40515	0.74591	6.2923	0.16507	3.26718	1.88193	5.50488	-0.29749
600	4.08386	0.65109	4.53122	1.04797	6.53217	0.36212	3.75659	1.78821	5.42593	-0.33777
599.9	4.42584	1.01883	4.84732	1.22748	6.76437	0.65802	4.3089	1.71179	5.35001	-0.28906
599.8	4.64868	1.11383	4.9845	1.23181	6.89255	0.81766	4.56406	1.73877	5.12799	-0.11993
599.7	4.78528	1.23334	5.02109	1.20715	7.15527	0.86401	4.81595	1.73169	5.02573	-0.00659
599.6	4.97	1.26892	5.22159	1.33881	7.24289	0.81046	5.14328	1.81262	4.91925	0.04361
599.5	5.16013	1.1918	5.40796	1.5473	7.05298	0.84821	5.09598	1.94803	4.71921	0.2294
599.4	5.37463	1.14587	5.41171	1.49152	6.621	0.7489	5.08585	2.12408	4.5199	0.34216
599.3	5.70837	1.25275	5.51447	1.51099	6.36942	0.67218	5.15054	2.19061	4.18121	0.28796
599.2	6.1239	1.57391	5.76141	1.75427	6.38229	0.71185	5.31445	2.33347	3.83633	0.27036
599.1	6.18909	1.71964	5.97928	2.05496	6.43008	0.74707	5.65353	2.29562	3.53043	0.39099
599	6.15695	1.76016	6.21234	2.35089	6.5325	0.60236	6.00977	2.26645	3.27597	0.45725
598.9	6.34277	2.01575	6.51581	2.57599	6.87134	0.60776	6.33368	2.28751	3.06595	0.54739
598.8	6.30609	2.02475	6.79163	2.64871	6.96243	0.61771	6.48264	2.34381	3.1651	0.65808
598.7	5.79224	1.45831	6.62741	2.16711	6.73264	0.17081	6.20328	2.43842	3.54153	0.70239
598.6	5.23026	0.95798	6.3544	1.64346	6.46744	-0.24121	5.87158	2.40533	3.80725	0.66626
598.5	4.70294	0.6066	5.9364	1.08813	6.4389	-0.55713	5.44534	2.319	4.09109	0.52106
598.4	4.18433	0.30078	5.53665	0.44556	6.42984	-0.80811	4.86292	2.29242	4.29221	0.62021
598.3	3.69617	0.0444	5.17505	-0.19937	6.20694	-0.99106	4.32721	2.25262	4.51199	0.71811
598.2	3.30984	-0.13907	4.80435	-0.49655	5.8736	-1.19717	3.93219	2.10464	4.76944	0.71066
598.1	2.98367	-0.37323	4.54437	-0.56726	5.60379	-1.34094	3.66299	1.94504	4.91794	0.70706
598	2.80872	-0.61768	4.25177	-0.74994	5.24591	-1.39435	3.37192	1.83084	5.04562	0.82443
597.9	2.70691	-0.80884	3.97949	-0.96512	5.08932	-1.51974	3.13504	1.77213	4.93802	0.95572
597.8	2.77628	-0.72501	4.09308	-1.04031	5.28036	-1.51047	3.29446	1.64716	5.02545	1.01508
597.7	2.69824	-0.61987	4.32703	-1.12137	5.32465	-1.38959	3.34503	1.5751	5.09921	1.17166
597.6	2.69803	-0.77429	4.32141	-1.24753	5.31601	-1.25974	3.39276	1.45425	5.17197	1.25409
597.5	2.91043	-0.72549	4.51013	-1.24612	5.37149	-1.04117	3.55658	1.49649	5.31229	1.37256
597.4	3.14807	-0.67651	4.62286	-1.32718	5.28741	-0.819	3.47415	1.62558	5.44305	1.36151
597.3	3.39871	-0.65527	4.80389	-1.28683	5.11792	-0.54706	3.52487	1.67789	5.5528	1.3248
597.2	3.29291	-0.94013	4.55499	-1.34872	4.8566	-0.55243	3.36017	1.70511	5.75446	1.22992
597.1	3.35992	-1.04892	4.49017	-1.34528	4.69693	-0.42267	3.27414	1.69153	5.95764	1.16861
597	3.81125	-0.81879	4.68097	-0.8902	4.82001	-0.01447	3.49554	1.59851	5.82205	1.02829
596.9	4.33292	-0.46332	5.07767	-0.44943	4.96017	0.47257	3.84277	1.62689	5.71066	0.97769
596.8	4.74805	-0.09882	5.51044	0.01376	4.89743	0.89319	4.16028	1.67847	5.56186	1.14359
596.7	5.22769	0.33048	5.89948	0.36743	4.84106	1.35028	4.4986	1.69543	5.36691	1.20377
596.6	5.37494	0.49265	6.10968	0.67645	4.87766	1.54755	4.66855	1.77734	5.06021	1.27982
596.5	5.38004	0.62445	6.26688	0.88324	4.98532	1.55499	4.88715	1.95392	4.71912	1.29538
596.4	5.54486	0.69919	6.32971	1.04636	5.01624	1.47296	5.05887	2.14603	4.52393	1.26846
596.3	5.51462	0.54233	6.38016	1.03683	4.86026	1.16751	5.03094	2.22589	4.52237	1.0105
596.2	5.36639	0.46451	6.2894	0.95532	4.61996	0.92178	4.9704	2.23425	4.57742	0.61536
596.1	5.29736	0.33478	5.97061	0.94101	4.44302	0.82471	5.00766	2.3736	4.64429	0.25653
596	5.1713	0.27856	5.70624	0.84879	4.20404	0.75198	4.92896	2.41101	4.61865	-0.02386
595.9	4.8815	0.18784	5.45728	0.67398	3.8566	0.52225	4.80099	2.32629	4.61414	-0.26007
595.8	4.54407	-0.09955	5.02219	0.47656	3.52881	0.21558	4.72385	2.30405	4.50098	-0.47092
595.7	4.3248	-0.10577	4.64075	0.38193	3.34558	0.03003	4.55695	2.32288	4.41965	-0.54218
595.6	4.00018	-0.11224	4.21878	0.06958	3.37238	-0.14322	4.48099	2.21246	4.34637	-0.56934
595.5	3.92017	0.03879	4.13589	-0.01706	3.46582	-0.16965	4.52576	2.14432	4.16687	-0.49005
595.4	3.7341	0.03415	4.02985	-0.19803	3.6268	-0.36551	4.62204	2.13022	3.96573	-0.31937
595.3	3.56131	0.0542	4.03827	-0.33939	3.66327	-0.46686	4.73206	2.14487	3.93921	-0.00488
595.2	3.42825	0.17911	4.11771	-0.20096	3.88873	-0.5499	4.76733	2.16345	3.81781	0.27097
595.1	3.27405	0.09085	4.13049	-0.01929	4.11298	-0.58954	4.82574	2.20566	3.79968	0.31567
595	3.08441	0.14737	4.2576	0.0011	4.23419	-0.61487	4.68503	2.28659	3.73676	0.27979
594.9	3.12936	0.29709	4.49878	-0.15152	4.29486	-0.53369	4.64432	2.36273	3.80737	0.20331
594.8	3.0499	0.26343	4.63422	-0.56415	4.07632	-0.47733	4.5585	2.25516	3.99771	0.23984
594.7	3.02707	0.37048	4.77649	-0.75479	3.90131	-0.38425	4.58578	1.96854	4.16388	0.29587
594.6	3.25363	0.62647	4.97961	-0.65659	4.02353	-0.08426	4.927	1.72415	4.31009	0.54163
594.5	3.18695	0.6051	4.93256	-0.61585	4.13101	-0.02158	5.00208	1.58542	4.40552	0.99905
594.4	2.95367	0.29239	4.74557	-0.74875	4.09998	-0.16126	4.85617	1.45041	4.4295	1.32813
594.3	2.77451	-0.14975	4.49258	-0.81403	4.04007	-0.32471	4.74176	1.4379	4.52631	1.51697
594.2	2.98251	-0.33392	4.33298	-0.7215	4.1377	-0.33875	4.60764	1.57629	4.56631	1.67798
594.1	3.10562	-0.50452	4.36978	-0.82788	4.39331	-0.20001	4.49203	1.7323	4.73175	1.66556
594	3.13199	-0.61612	4.43326	-0.89594	4.49655	0.02078	4.54089	1.88678	4.96347	1.56314
593.9	3.18976	-0.80264	4.62131	-1.01233	4.34897	0.24982	4.62192	2.17682	5.11496	1.44858
593.8	3.10489	-0.98785	4.62677	-1.2681	4.08786	0.33597	4.53632	2.24939	5.21136	1.43582
593.7	3.09399	-1.09402	4.54654	-1.24722	3.79538	0.44836	4.35696	2.4751	5.3382	1.35889
593.6	2.97592	-1.46237	4.41827	-1.49173	3.44321	0.33579	4.15311	2.64163	5.49985	1.19037
593.5	2.9325	-1.7373	4.31808	-1.81464	3.13696	0.1452	3.99487	2.68213	5.55923	1.13895
593.4	2.90601	-2.04944	4.03485	-2.07056	2.75174	-0.11649	3.81171	2.64267	5.59882	1.19687
593.3	2.78522	-2.54031	3.56024	-2.21216	2.63785	-0.30725	3.6539	2.54523	5.85092	1.24747
593.2	2.8851	-2.73712	3.28244	-2.00552	2.65695	-0.43686	3.49869	2.54712	6.10229	1.24356
593.1	2.8866	-2.82852	2.9512	-1.72681	2.69897	-0.45606	3.35663	2.71478	6.34329	1.15054
593	2.81461	-2.81952	2.75165	-1.63187	2.85229	-0.44058	3.18497	3.08044	6.3931	1.11472
592.9	2.78629	-2.86166	2.58783	-1.83118	2.75488	-0.5011	2.98019	3.38562	6.56122	0.98465
592.8	2.93008	-2.8624	2.71216	-1.85162	2.7612	-0.42819	2.89816	3.39084	6.77777	0.74143
592.7	3.14496	-2.62204	3.00232	-1.69626	2.9267	-0.34287	2.90729	3.42911	6.89484	0.65949
592.6	3.10764	-2.40152	3.39505	-1.65472	3.00815	-0.22769	2.85266	3.33221	6.94925	0.69919
592.5	3.01022	-2.03656	3.8895	-1.50528	3.18256	-0.06137	2.9671	3.07101	7.10037	0.7692
592.4	3.15424	-1.57104	4.30554	-1.28436	3.42023	-0.05127	3.2868	2.76389	7.16354	0.87592
592.3	3.21365	-1.49667	4.54175	-1.07138	3.57587	-0.22162	3.4122	2.54614	7.28204	0.86328
592.2	3.36926	-1.38129	4.55627	-0.75516	3.76126	-0.26642	3.47601	2.32986	7.46735	0.87796
592.1	3.60516	-1.13666	4.74893	-0.40637	4.0722	-0.12061	3.68195	2.30603	7.61255	0.69928
592	3.82489	-0.88849	4.80676	-0.29157	4.29822	-0.03812	3.87119	2.1579	7.74902	0.52853
591.9	4.00278	-0.59543	4.75806	-0.01514	4.50491	0.1778	4.03998	2.09851	7.80023	0.34906
591.8	4.02451	-0.29013	4.77228	0.18127	4.85965	0.28256	4.26563	2.03024	7.99872	0.17642
591.7	4.17859	0.12976	5.0361	0.31006	5.23053	0.34045	4.51468	1.95343	8.246	0.22009
591.6	4.27798	0.45898	5.31351	0.36966	5.34363	0.34647	4.77307	1.83865	8.38055	0.23285
591.5	4.2749	0.50098	5.38889	0.30109	5.28461	0.26758	4.98434	1.60571	8.18933	0.32474
591.4	4.63873	0.43686	5.54169	0.25778	5.28482	0.22061	5.05035	1.38611	7.94098	0.41974
591.3	5.04105	0.41138	5.6283	0.46799	5.30795	0.33392	5.09445	1.17673	7.65652	0.50964
591.2	5.37817	0.4671	5.72681	0.59076	5.35196	0.48721	5.21823	1.12457	7.33734	0.62509
591.1	5.58911	0.38202	5.81812	0.57019	5.43314	0.64401	5.49557	1.1019	6.99973	0.67944
591	5.83649	0.39792	5.7392	0.57791	5.45126	0.74872	5.77332	1.07181	6.81619	0.7883
590.9	6.0517	0.32178	5.66016	0.52658	5.45691	0.70889	5.96863	1.13846	6.59174	0.82025
590.8	6.02954	0.03037	5.31036	0.39352	5.3331	0.42926	5.93103	1.11606	6.28738	0.80212
590.7	5.9903	-0.18732	4.98761	0.32117	5.23917	0.20303	5.79483	1.04651	6.12048	0.92804
590.6	5.94785	-0.12299	4.97522	0.28317	5.32407	0.02112	5.71893	1.0029	5.79266	1.20172
590.5	5.80997	-0.22556	4.97714	0.11133	5.29343	-0.3468	5.68213	0.83264	5.56021	1.47696
590.4	5.62042	-0.34781	4.84567	-0.17069	5.29227	-0.73544	5.56308	0.58072	5.38303	1.63483
590.3	5.52066	-0.41309	4.80557	-0.24292	5.38519	-0.87195	5.59726	0.3371	5.31226	1.76376
590.2	5.30933	-0.64667	4.67053	-0.607	5.27667	-1.13403	5.44656	0.18619	5.2121	1.83392
590.1	5.2764	-0.80692	4.6748	-0.94501	5.13498	-1.21698	5.42554	0.13397	4.97906	1.86682
590	5.26575	-0.89639	4.84604	-1.0596	5.15289	-1.28482	5.46576	0.23059	4.6272	1.79791
589.9	5.53345	-0.83685	5.0676	-0.99976	5.28488	-1.22433	5.47327	0.36997	4.47165	1.73016
589.8	5.68063	-0.74121	5.31961	-0.97089	5.55655	-1.0928	5.69604	0.50931	4.53558	1.72198
589.7	5.70105	-0.50729	5.46616	-0.84937	5.7706	-0.84631	6.01343	0.6796	4.6622	1.71222
589.6	5.42465	-0.33945	5.46542	-0.76144	5.97693	-0.82031	6.17438	0.85257	4.74567	1.68048
589.5	5.22882	-0.22977	5.36752	-0.56244	6.15561	-0.82581	6.15033	0.85593	4.9469	1.66766
589.4	4.96057	-0.05142	5.23184	-0.31845	6.18259	-0.91428	5.99039	0.88953	5.16113	1.6506
589.3	4.73071	-0.05637	5.08545	-0.05139	6.38098	-0.927	5.85031	0.81952	5.37601	1.53671
589.2	4.67883	0.11639	4.99359	0.23145	6.56454	-0.84161	5.8873	0.81238	5.526	1.45718
589.1	4.64438	0.42136	5.07675	0.62228	6.68668	-0.57767	6.01791	0.88901	5.59448	1.4534
589	4.74435	0.62479	5.2558	0.85007	6.81485	-0.33295	6.11624	0.98367	5.53076	1.32999
588.9	4.77261	0.7413	5.26556	0.95227	6.88885	-0.04593	6.19888	1.01825	5.51141	0.96512
588.8	4.88791	0.74271	5.44516	1.19101	6.92743	0.12897	6.11603	1.18356	5.50537	0.47702
588.7	4.8696	0.43414	5.63705	1.21011	6.84024	0.17978	5.89548	1.28101	5.53561	0.21707
588.6	4.96851	0.1116	5.89145	1.23413	6.76324	0.18018	5.85437	1.31586	5.56674	0.0531
588.5	5.16388	-0.01175	6.17868	1.54218	6.69156	0.16797	5.94946	1.47067	5.61499	-0.10712
588.4	5.33633	0.07291	6.37128	1.97351	6.70584	0.32306	6.05066	1.547	5.63101	-0.27667
588.3	5.4021	0.21832	6.38931	2.26541	6.62161	0.60629	6.11163	1.45975	5.5079	-0.30737
588.2	5.34396	0.45752	6.38763	2.54111	6.63535	0.91394	6.18442	1.36246	5.33997	-0.34219
588.1	5.21878	0.70471	6.41693	2.66653	6.71338	1.07056	6.09784	1.21933	5.16696	-0.4881
588	5.01541	0.68716	6.48117	2.66351	6.71042	0.95581	5.97952	1.02554	5.02496	-0.64063
587.9	4.98611	0.62747	6.57562	2.58484	6.70901	0.9577	5.98123	0.87265	4.92355	-0.70407
587.8	4.84369	0.58005	6.51648	2.53366	6.64188	0.9935	6.01346	0.73755	4.73447	-0.81973
587.7	4.70346	0.43347	6.47784	2.27222	6.52148	0.94931	6.009	0.65186	4.67972	-0.92371
587.6	4.68301	0.30524	6.62231	2.13708	6.30011	0.88287	5.89828	0.63712	4.72888	-1.01312
587.5	4.69971	0.10733	6.85995	2.04446	6.19171	1.02777	5.73233	0.62631	4.82001	-1.10132
587.4	4.70953	-0.20172	6.92334	1.86356	5.9838	1.03937	5.4534	0.67258	4.9187	-1.1521
587.3	4.79477	-0.5018	6.83221	1.68405	5.67328	0.99219	5.11148	0.74744	4.96741	-1.02142
587.2	5.05612	-0.51126	6.74744	1.61023	5.48099	1.08078	4.98798	0.76941	5.02347	-0.71729
587.1	5.17352	-0.36392	6.52396	1.56778	5.35577	1.31592	5.07364	0.63318	4.98456	-0.31705
587	5.35992	-0.0719	6.33252	1.69641	5.33487	1.56723	5.21906	0.72818	4.90195	-0.09973
586.9	5.28735	0.22574	6.16565	1.76746	5.43066	1.8183	5.07751	0.82437	4.82822	-0.00375
586.8	5.22345	0.31397	5.96198	1.7662	5.52124	1.98911	4.98123	0.82773	4.83347	0.16022
586.7	5.02307	0.23248	5.70667	1.63779	5.47925	1.92743	4.83768	0.81796	4.91956	0.3082
586.6	4.84311	0.0361	5.52509	1.39264	5.30591	1.68823	4.66864	0.90198	4.96255	0.35114
586.5	4.78333	-0.23105	5.39471	1.07877	5.12399	1.44684	4.30453	1.03101	4.87521	0.41907
586.4	4.66431	-0.50229	5.20831	0.74741	4.88	1.18176	3.94202	1.23621	4.76617	0.50943
586.3	4.49936	-0.68973	5.0058	0.49997	4.67291	0.84943	3.71219	1.25824	4.73541	0.6506
586.2	4.42242	-0.73718	4.9274	0.33887	4.41766	0.54236	3.47421	1.25629	4.75333	0.74951
586.1	4.55939	-0.56567	5.09094	0.2836	4.37915	0.38016	3.48245	1.2984	4.74817	0.92624
586	4.58121	-0.30417	5.27554	0.33963	4.40991	0.37979	3.68143	1.35385	4.62125	1.11929
585.9	4.62473	-0.12537	5.27475	0.26172	4.44534	0.36551	3.9635	1.38007	4.47717	1.32529
585.8	4.53638	-0.15439	5.10895	0.10971	4.33188	0.19418	4.15271	1.32318	4.5477	1.43878
585.7	4.34317	-0.13687	4.99341	-0.08231	4.32108	-0.06757	4.24487	1.18893	4.68686	1.49945
585.6	4.11713	-0.03812	5.03662	-0.07642	4.48901	-0.11148	4.4357	1.04599	4.88129	1.56403
585.5	3.88895	0.04758	5.18188	0.01877	4.75418	-0.09552	4.56415	0.97546	4.86917	1.48993
585.4	3.62616	0.0676	5.3176	0.04642	4.93976	-0.36108	4.52701	0.87592	4.89035	1.45285
585.3	3.44061	0.1308	5.39798	0.05771	5.14154	-0.70187	4.5069	0.73908	5.01062	1.57907
585.2	3.49298	0.2684	5.65244	0.23526	5.34589	-0.88382	4.55548	0.68613	5.06046	1.70465
585.1	3.58298	0.43497	5.8786	0.29901	5.3671	-1.02225	4.50183	0.73523	5.13568	1.71576
585	3.61145	0.41422	6.12717	0.39563	5.41592	-1.04535	4.48785	0.88889	5.16989	1.60583
584.9	3.43909	0.36896	6.37674	0.38324	5.41714	-0.9599	4.52527	1.08017	5.34323	1.37729
584.8	3.43466	0.31174	6.59464	0.41876	5.3786	-0.86694	4.74692	1.07053	5.63922	1.24905
584.7	3.48126	0.18445	6.85278	0.53091	5.23831	-0.7601	4.89838	1.11551	6.00027	1.2373
584.6	3.71039	0.25382	7.2442	0.78476	5.25769	-0.50787	5.13193	1.21072	6.20721	1.04803
584.5	3.86584	0.20541	7.38095	0.89465	5.3829	-0.22327	5.27591	1.40854	6.32947	0.93524
584.4	3.96555	0.2182	7.48969	0.8291	5.45087	0.02313	5.29135	1.47205	6.46048	0.8252
584.3	3.96585	0.0441	7.47116	0.75409	5.41464	0.11939	5.10184	1.4762	6.49963	0.61807
584.2	4.07193	0.0097	7.49817	0.91818	5.58423	0.29163	4.9494	1.50522	6.31845	0.46396
584.1	4.2764	0.22943	7.68079	1.16245	5.87131	0.6644	5.07111	1.60062	6.02072	0.40912
584	4.4155	0.27231	7.66696	1.31369	6.06369	0.93085	5.00406	1.63461	5.75494	0.28101
583.9	4.40869	0.17453	7.6033	1.40485	6.08981	0.88864	4.88583	1.63577	5.56516	0.26578
583.8	4.49057	0.01279	7.4632	1.40332	6.06006	0.91827	4.80276	1.6904	5.55695	0.33112
583.7	4.39203	-0.18485	7.25009	1.10645	5.87628	0.95624	4.57651	1.8927	5.43475	0.29205
583.6	4.28058	-0.37918	7.0571	0.81296	5.68393	0.90921	4.34894	2.00455	5.31802	0.20853
583.5	3.96606	-0.69156	6.73819	0.40546	5.5831	0.7579	4.03503	1.96432	5.20871	0.11957
583.4	3.86548	-0.83633	6.57916	0.23187	5.71506	0.83356	4.01736	1.81082	5.18323	0.09241
583.3	4.03931	-0.76126	6.59464	0.25055	5.85831	0.93381	4.0163	1.64529	5.23218	0.17807
583.2	4.29102	-0.65006	6.55103	0.31912	6.14096	1.00229	4.10364	1.64444	5.07758	0.36197
583.1	4.48309	-0.27652	6.58804	0.44287	6.60562	1.18469	4.30145	1.67685	4.98215	0.42307
583	4.63467	0.00635	6.48859	0.45227	6.93137	1.34985	4.38971	1.68015	4.78275	0.45721
582.9	4.73077	0.13321	6.26523	0.38831	7.12607	1.40518	4.35422	1.55618	4.67722	0.52222
582.8	4.72455	0.11328	6.13412	0.43771	7.16238	1.36975	4.2825	1.26373	4.60983	0.53244
582.7	4.81396	0.11185	5.99637	0.55185	7.21188	1.38467	4.3299	1.19904	4.54889	0.52722
582.6	4.96521	0.13467	5.89536	0.5878	7.14481	1.37421	4.59482	1.24506	4.64938	0.61041
582.5	4.83121	-0.14987	5.70947	0.3754	6.89261	1.18182	4.60181	1.36685	4.89572	0.67362
582.4	4.64813	-0.38025	5.54807	0.25723	6.64435	1.03452	4.48016	1.50787	5.15363	0.63101
582.3	4.8194	-0.23627	5.6012	0.3815	6.70062	1.19009	4.69391	1.66861	5.37643	0.56461
582.2	4.83926	-0.15741	5.73398	0.39987	6.65521	1.3924	4.72803	1.81555	5.49884	0.45767
582.1	5.0148	-0.00745	5.9245	0.71689	6.76733	1.61792	4.89651	1.92233	5.52423	0.44473
582	5.30396	0.10657	6.04749	1.11084	6.90665	1.81549	5.13272	1.88504	5.51678	0.43375
581.9	5.51486	0.25827	6.19638	1.345	6.91248	2.03595	5.40234	1.79257	5.52203	0.42224
581.8	5.79102	0.35794	6.44113	1.51547	6.99847	2.13782	5.7204	1.73798	5.51837	0.37955
581.7	5.76849	0.29877	6.51407	1.47296	6.93982	2.10428	5.81567	1.72354	5.36386	0.41998
581.6	5.46927	0.16861	6.26697	1.32031	6.66376	1.90497	5.63837	1.49951	5.25742	0.42642
581.5	5.22714	-0.07434	6.07352	1.20361	6.35132	1.71716	5.40881	1.36255	5.30411	0.30948
581.4	5.15909	-0.26193	5.95566	1.07092	6.05106	1.57745	5.29428	1.2507	5.37326	0.28607
581.3	5.09332	-0.54251	5.88104	1.01431	5.9863	1.50589	5.15891	1.21628	5.42685	0.32385
581.2	5.09552	-0.71808	6.11078	0.98038	5.98984	1.50125	5.13135	1.28326	5.42917	0.36298
581.1	5.15741	-0.82562	6.23495	1.05771	6.08765	1.40234	5.10117	1.37598	5.505	0.4314
581	5.21494	-0.88538	6.37555	1.07489	6.26495	1.22885	4.88718	1.38852	5.49261	0.43707
580.9	5.20358	-0.8504	6.42615	1.0867	6.44891	1.16226	4.57547	1.43811	5.53061	0.39932
580.8	5.31631	-0.6337	6.44308	1.17191	6.74814	1.048	4.4729	1.33707	5.49344	0.36896
580.7	5.30466	-0.70721	6.35657	1.06729	6.85883	0.7041	4.32498	1.2204	5.46014	0.32135
580.6	5.1488	-1.02859	6.21686	0.99005	6.73975	0.25919	4.20505	1.15732	5.41891	0.34259
580.5	5.17242	-1.15152	6.13672	0.99591	6.67545	-0.00949	4.23782	1.21249	5.31757	0.19028
580.4	5.13336	-1.35477	6.05658	0.76108	6.48062	-0.18729	4.1329	1.27982	5.26477	0.01239
580.3	4.96378	-1.56952	5.94763	0.45654	6.37231	-0.30023	4.01743	1.4187	5.11633	-0.1102
580.2	4.86356	-1.70627	5.88284	0.31586	6.2886	-0.23657	3.96341	1.54059	5.12607	-0.13702
580.1	4.80765	-1.89404	5.75552	0.27307	6.16519	-0.16687	3.84561	1.79175	5.13947	-0.1377
580	4.88068	-2.01901	5.67209	0.1676	6.19516	-0.1618	3.89627	2.01886	5.20175	-0.10486
579.9	5.13428	-2.0701	5.64865	0.17569	6.28799	-0.01428	4.06879	2.22699	5.17111	-0.04987
579.8	5.15723	-2.24121	5.4689	0.14179	6.18002	0.02908	4.06735	2.24341	4.98022	0.01068
579.7	5.02505	-2.49707	5.3223	0.10016	6.01547	-0.09476	3.92514	2.33264	4.81448	0.02472
579.6	4.89008	-2.50555	5.15707	-0.03119	5.81131	-0.21954	3.87579	2.3851	4.74503	0.10056
579.5	4.86746	-2.35043	5.05554	0.01215	5.61304	-0.17487	3.90527	2.47864	4.71231	0.06564
579.4	4.79395	-2.30939	4.94418	-0.09665	5.45389	-0.11469	3.99295	2.56509	4.66699	-0.0278
579.3	4.71588	-2.27737	4.97253	-0.18588	5.26144	-0.05457	4.09692	2.53452	4.64212	0.00238
579.2	4.63159	-2.24234	5.10553	-0.27704	5.00644	-0.00238	4.10989	2.42258	4.46332	-0.12863
579.1	4.54706	-2.11768	5.33691	-0.36389	4.71628	0.19388	4.21719	2.30698	4.33157	-0.19614
579	4.60376	-1.90097	5.55032	-0.36285	4.67722	0.43768	4.27322	2.22882	4.29233	-0.27167
578.9	4.66537	-1.6329	5.79736	-0.38937	4.85187	0.69064	4.3631	2.07391	4.2724	-0.30341
578.8	4.73145	-1.45224	5.91061	-0.54849	4.90369	0.80048	4.31995	1.95001	4.43942	-0.17426
578.7	4.79681	-1.25714	6.02411	-0.50342	4.90698	0.97647	4.28641	1.86328	4.64905	-0.14825
578.6	4.97568	-1.10724	6.19635	-0.34195	4.99902	1.14951	4.34879	1.71716	4.79773	-0.12311
578.5	4.98627	-0.89722	6.09653	-0.21549	5.12454	1.11935	4.25803	1.47852	4.79562	-0.1293
578.4	5.00504	-0.65625	6.03082	-0.10913	5.26801	1.1026	4.16986	1.27789	4.92154	-0.17264
578.3	4.96402	-0.49674	6.07404	-0.00137	5.34613	1.09482	4.1207	1.12665	5.04773	-0.17902
578.2	4.89182	-0.49292	6.17667	0.06174	5.47803	0.87943	4.13354	1.08276	5.13907	-0.19318
578.1	4.85504	-0.44727	6.22507	0.03421	5.59348	0.64987	4.08484	1.06006	5.28552	-0.11908
578	4.97916	-0.40207	6.35251	0.15179	5.75998	0.61054	4.10922	0.96606	5.44229	-0.12253
577.9	4.96777	-0.55014	6.46835	0.31024	5.87836	0.56589	4.03128	0.94489	5.49445	-0.21909
577.8	4.97626	-0.6962	6.603	0.32703	6.0369	0.52176	4.02704	0.8999	5.56116	-0.22833
577.7	4.84018	-0.88745	6.59305	0.30975	6.03815	0.40222	4.02301	0.9147	5.67148	-0.29111
577.6	4.8335	-1.03336	6.49625	0.28662	6.06238	0.30835	4.09344	1.0051	5.82898	-0.33371
577.5	4.88474	-1.0759	6.46552	0.2966	6.09848	0.12326	4.05853	1.15097	5.91565	-0.36417
577.4	4.82126	-1.13553	6.32779	0.23874	6.08072	-0.09137	3.97708	1.2608	5.92996	-0.29215
577.3	4.62036	-1.2438	6.11987	0.13736	5.83743	-0.29096	3.87546	1.43399	5.83215	-0.17331
577.2	4.54816	-1.40561	5.86011	0.00314	5.62549	-0.55344	3.79312	1.45938	5.67493	-0.20944
577.1	4.42566	-1.41486	5.75864	-0.07166	5.45105	-0.76978	3.81943	1.50339	5.46167	-0.13019
577	4.29614	-1.44666	5.57553	-0.08994	5.392	-1.00418	3.80383	1.62881	5.32718	-0.03439
576.9	4.25195	-1.41663	5.56104	-0.06546	5.31512	-1.16348	3.71762	1.74713	5.19397	0.13696
576.8	4.25443	-1.45856	5.61633	-0.13663	5.08444	-1.16324	3.67493	1.92938	5.16757	0.211
576.7	4.19836	-1.42358	5.51184	-0.20734	4.83557	-1.22137	3.57278	2.02579	5.07474	0.18652
576.6	4.14606	-1.41672	5.22229	-0.34784	4.58786	-1.31921	3.35278	2.07889	5.04739	0.14917
576.5	4.23431	-1.13904	5.11383	-0.1489	4.61313	-1.11002	3.40228	2.04379	5.07898	0.12079
576.4	4.20432	-0.95703	5.02371	-0.00717	4.67111	-0.93353	3.51215	1.98581	5.09171	0.03992
576.3	4.13916	-0.72571	4.98969	0.04535	4.60468	-0.77573	3.71188	1.88693	5.00107	-0.02621
576.2	4.08105	-0.48059	4.84137	0.08441	4.5112	-0.61188	3.79504	1.86258	5.039	-0.0809
576.1	3.98593	-0.25409	4.59055	0.01996	4.46521	-0.57092	3.85181	1.7753	4.99142	-0.07016
576	4.10211	-0.01688	4.50946	-0.06534	4.61517	-0.45477	3.88135	1.64432	4.94537	0.03864
575.9	4.16907	0.2153	4.54733	-0.15039	4.80176	-0.24793	3.90967	1.48096	4.88574	0.0842
575.8	4.22919	0.22415	4.49451	-0.2648	4.83716	-0.11923	3.94577	1.34247	4.90643	0.10907
575.7	4.42798	0.12228	4.48248	-0.21289	4.86032	-0.03574	4.00092	1.16873	4.97443	0.11249
575.6	4.63327	0.11716	4.55997	-0.16766	4.82147	0.03491	4.07495	1.12515	5.04437	0.20404
575.5	4.68735	0.05985	4.59369	-0.15201	4.86478	0.14691	4.06067	1.13123	5.15033	0.21945
575.4	4.91153	0.10828	4.70007	-0.04596	4.92383	0.31735	4.27054	0.94327	5.2352	0.14655
575.3	5.02087	0.09177	4.79184	-0.03198	4.8981	0.42612	4.48416	0.78845	5.20935	0.05383
575.2	5.00668	0.06418	4.72357	-0.03961	4.79822	0.40009	4.71417	0.77652	5.09296	-0.02838
575.1	5.17758	0.02536	4.8353	0.00211	4.94641	0.4552	5.14514	0.77329	5.12112	-0.15585
575	5.36987	-0.0224	5.04004	0.10162	5.11774	0.41785	5.48398	0.75137	5.16376	-0.25525
574.9	5.53299	-0.07831	5.27069	0.21991	5.24536	0.43176	5.60321	0.75494	5.22595	-0.27542
574.8	5.55832	-0.29425	5.38022	0.02533	5.1246	0.27191	5.55792	0.74808	5.27777	-0.33075
574.7	5.5163	-0.4195	5.42636	-0.23251	5.07962	0.15717	5.43588	0.76227	5.23041	-0.36697
574.6	5.37814	-0.61893	5.38678	-0.6965	5.03867	-0.07739	5.24252	0.83197	5.20261	-0.41519
574.5	5.24771	-0.89203	5.40933	-1.07196	4.93219	-0.31763	5.01904	0.86026	5.08881	-0.39517
574.4	5.2291	-1.05267	5.59946	-1.11865	4.86206	-0.36551	4.89935	1.05667	4.96759	-0.40448
574.3	5.22372	-1.19867	5.75815	-1.05594	4.85501	-0.40323	4.75607	1.24826	4.81619	-0.4498
574.2	5.26645	-1.35046	5.76605	-0.90967	4.9483	-0.37683	4.75894	1.36694	4.73688	-0.46838
574.1	5.28159	-1.46732	5.81531	-0.82864	5.16006	-0.26453	4.77463	1.5148	4.67056	-0.34088
574	5.28461	-1.48868	5.99402	-0.85727	5.41153	-0.10846	4.85156	1.64496	4.66797	-0.28943
573.9	5.26437	-1.48605	6.04013	-0.94782	5.53244	-0.000640869	4.83484	1.5704	4.74707	-0.35767
573.8	5.11508	-1.51498	6.06192	-1.00479	5.6673	0.04334	4.83798	1.5777	4.82755	-0.5542
573.7	5.08136	-1.56604	6.02164	-1.00583	5.80331	0.13156	4.88269	1.6127	4.97363	-0.77133
573.6	5.21143	-1.53067	6.04672	-0.82144	5.93973	0.371	4.99097	1.58777	5.19485	-0.99063
573.5	5.17883	-1.53064	6.06665	-0.66278	6.09335	0.54352	5.00244	1.56192	5.49033	-1.0625
573.4	5.12924	-1.35516	6.07941	-0.56503	6.22781	0.79169	5.01028	1.63919	5.59573	-0.92481
573.3	4.94485	-1.28265	5.98221	-0.65811	6.18396	1.01126	4.9982	1.62119	5.63141	-0.71713
573.2	4.85178	-1.17825	5.9606	-0.70126	6.13861	1.20212	5.18011	1.74139	5.60596	-0.53348
573.1	4.86023	-1.07211	5.84787	-0.60623	6.12021	1.38272	5.33554	1.94073	5.52731	-0.47708
573	5.00574	-0.90039	5.80814	-0.29947	6.15262	1.5123	5.46835	2.00894	5.43246	-0.50659
572.9	5.37036	-0.61545	5.83911	0.15768	6.35086	1.71716	5.66113	1.93732	5.37189	-0.4512
572.8	5.69977	-0.30988	5.84247	0.52597	6.54501	1.93796	5.83597	1.85297	5.41611	-0.53763
572.7	5.93228	-0.22366	5.70132	0.69882	6.48489	1.93842	5.97003	1.71524	5.48291	-0.60632
572.6	5.99426	-0.1105	5.57593	0.987	6.32541	1.90051	6.0441	1.5343	5.52942	-0.53961
572.5	5.96143	-0.02527	5.70966	1.24075	6.16269	1.89853	6.16458	1.42004	5.58081	-0.55048
572.4	5.96973	0.12418	5.70981	1.45224	6.07843	1.92874	6.19635	1.31	5.56158	-0.76987
572.3	6.03864	0.26822	5.72058	1.72839	6.02979	2.01163	6.31607	1.28061	5.47723	-0.91962
572.2	6.11942	0.3067	5.72449	1.94919	6.0087	2.08328	6.43927	1.42764	5.37659	-0.86801
572.1	6.20114	0.26773	5.86493	2.03067	6.02771	2.1243	6.43988	1.56122	5.34695	-0.61148
572	6.25479	0.33987	6.12125	2.08286	6.17694	2.0387	6.51974	1.69766	5.28281	-0.39215
571.9	6.29285	0.32178	6.30826	2.05756	6.34573	1.91513	6.51828	1.83817	5.29721	-0.28772
571.8	6.35446	0.25845	6.36926	1.93936	6.28549	1.72873	6.37738	1.82095	5.26901	-0.26505
571.7	6.27704	-0.01996	6.27261	1.77805	6.15054	1.38849	6.12726	1.77704	5.30582	-0.26181
571.6	6.24832	-0.25659	6.18747	1.60208	6.15442	1.04672	5.90985	1.74716	5.31763	-0.34717
571.5	6.16583	-0.41144	6.18686	1.52548	6.29596	0.79565	5.82623	1.5889	5.25031	-0.5766
571.4	6.2316	-0.38345	6.46036	1.58649	6.52838	0.75659	5.85684	1.48828	5.25064	-0.66306
571.3	6.22754	-0.42471	6.73752	1.54465	6.60901	0.71005	5.92438	1.43201	5.29694	-0.57828
571.2	6.22913	-0.52707	6.97885	1.59586	6.57956	0.72571	6.05838	1.49594	5.41614	-0.60666
571.1	6.34164	-0.51813	7.16861	1.67337	6.65134	0.78043	6.21881	1.56415	5.42178	-0.53803
571	6.3219	-0.46799	7.26236	1.60013	6.7576	0.74341	6.3309	1.69135	5.41776	-0.49283
570.9	6.37991	-0.47873	7.26398	1.41251	6.82196	0.64941	6.39304	1.81708	5.36945	-0.53354
570.8	6.46017	-0.42246	7.24902	1.35626	6.89761	0.64862	6.48633	1.91898	5.3465	-0.59586
570.7	6.41144	-0.36798	7.19608	1.2984	6.91116	0.56732	6.48956	1.95026	5.37402	-0.70273
570.6	6.25629	-0.44885	7.17877	1.23712	6.94165	0.4538	6.37375	1.86893	5.40109	-0.71732
570.5	6.13638	-0.40875	7.25568	1.24857	6.961	0.47171	6.37277	1.76117	5.36694	-0.74014
570.4	5.97595	-0.43543	7.10678	1.17407	6.90036	0.40286	6.2674	1.60083	5.27835	-0.80576
570.3	5.85925	-0.55014	6.90305	0.98203	6.77579	0.33975	6.03873	1.50714	5.18246	-0.91773
570.2	5.61758	-0.70737	6.68069	0.78449	6.56979	0.13379	5.78638	1.49069	5.00388	-0.96805
570.1	5.47418	-0.75867	6.49292	0.68573	6.4556	0.04239	5.67215	1.45807	4.92566	-1.04562
570	5.45352	-0.68671	6.47055	0.67569	6.39233	0.15237	5.61646	1.41025	4.77744	-1.2467
569.9	5.51096	-0.45123	6.56622	0.77719	6.33237	0.30713	5.66806	1.40265	4.74475	-1.3143
569.8	5.43521	-0.45148	6.43152	0.7825	6.23526	0.32181	5.49744	1.49933	4.69351	-1.18555
569.7	5.22253	-0.608	6.23639	0.67047	6.19147	0.24368	5.23788	1.57855	4.73984	-1.10056
569.6	5.14151	-0.81067	6.04541	0.47116	6.25839	0.14002	5.03229	1.66971	4.77728	-0.98566
569.5	5.03085	-1.00565	5.86093	0.21588	6.24573	-0.02032	4.67197	1.62454	4.7858	-0.92267
569.4	4.86478	-1.24496	5.60913	-0.0394	6.06503	-0.22543	4.34082	1.60062	4.77908	-1.00571
569.3	4.79922	-1.44943	5.37051	-0.18289	5.86813	-0.30615	4.08698	1.58054	4.83127	-1.10168
569.2	4.58414	-1.71017	5.12228	-0.41852	5.56705	-0.54724	3.78186	1.59164	4.88705	-1.09204
569.1	4.47446	-1.88776	4.99249	-0.61462	5.40738	-0.72928	3.59995	1.6785	4.91736	-1.00754
569	4.52432	-1.93234	4.91818	-0.87119	5.36151	-0.78122	3.56787	1.74963	4.93539	-0.90924
568.9	4.56873	-1.81589	4.77487	-1.09213	5.29758	-0.84857	3.49689	1.85141	5.03128	-0.93063
568.8	4.70224	-1.74365	4.59631	-1.24707	5.12115	-1.07779	3.26248	1.85812	5.07663	-0.99802
568.7	4.85324	-1.59436	4.66431	-1.28543	5.10785	-1.03592	3.08157	1.85663	5.142	-1.01563
568.6	4.92883	-1.37283	4.71646	-1.27432	5.07242	-1.02933	2.91727	1.79202	5.30389	-0.92328
568.5	5.07758	-1.211	4.85718	-1.26056	5.13037	-0.99854	2.84619	1.67752	5.36649	-0.98767
568.4	5.19846	-1.07953	5.02182	-1.16934	5.19876	-1.04358	2.78494	1.56464	5.30469	-0.97061
568.3	5.32974	-1.13089	5.01205	-1.15271	5.20862	-1.13672	2.70996	1.52817	5.19492	-0.87064
568.2	5.51218	-1.14917	5.05972	-1.1503	5.30212	-1.12231	2.61777	1.45401	5.15533	-0.95471
568.1	5.61734	-1.10001	5.13525	-1.18085	5.34735	-1.05246	2.67715	1.32608	5.23715	-1.10486
568	5.70325	-1.00681	5.18719	-1.13162	5.27887	-0.96829	2.78333	1.34076	5.2851	-1.29102
567.9	5.64056	-0.92691	5.26276	-0.97287	5.26263	-0.89572	2.86349	1.40836	5.33127	-1.40759
567.8	5.56845	-0.91092	5.35791	-0.81946	5.3454	-0.73807	2.8392	1.45786	5.41626	-1.55975
567.7	5.4848	-0.72733	5.64307	-0.65591	5.58957	-0.49115	2.87915	1.46768	5.45215	-1.63846
567.6	5.54871	-0.38196	5.99722	-0.47238	5.88123	-0.17096	3.01419	1.44293	5.43143	-1.87842
567.5	5.64182	-0.09726	6.22192	-0.40216	6.18085	0.07101	3.19449	1.39972	5.42151	-2.05389
567.4	5.64203	0.04855	6.2948	-0.2587	6.26645	0.15064	3.18451	1.31418	5.38876	-2.1192
567.3	5.67307	0.10248	6.38791	-0.07059	6.36688	0.19864	3.20187	1.3046	5.38849	-2.14185
567.2	5.73093	-0.0126	6.39078	0.03076	6.37042	0.21127	3.17218	1.28238	5.37711	-2.11502
567.1	5.71155	-0.22205	6.31842	0.02515	6.30942	0.24268	3.1915	1.30457	5.44473	-2.04178
567	5.69504	-0.49866	6.25116	-0.06024	6.21158	0.18472	3.34546	1.31757	5.44601	-1.98264
566.9	5.66754	-0.68393	6.25238	-0.14496	6.14606	0.14212	3.49316	1.35989	5.45239	-1.95117
566.8	5.53378	-0.78247	6.18689	-0.16794	6.04083	0.16528	3.59973	1.42038	5.47937	-1.90955
566.7	5.36221	-0.77594	6.16882	-0.14673	6.07855	0.25525	3.8038	1.54538	5.51782	-1.94421
566.6	5.20572	-0.69244	6.27148	-0.02951	6.0639	0.37799	3.96863	1.63345	5.5376	-1.95663
566.5	5.25287	-0.53226	6.4155	0.0853	6.08435	0.53812	4.10385	1.64615	5.45935	-1.92902
566.4	5.33127	-0.51852	6.36581	-0.01282	6.03418	0.48026	4.18018	1.54129	5.31415	-1.84497
566.3	5.35751	-0.4494	6.32184	-0.21979	6.03354	0.47287	4.19174	1.3924	5.24466	-1.82394
566.2	5.4747	-0.34937	6.34314	-0.46796	5.95895	0.45831	4.25342	1.34909	5.22986	-1.76175
566.1	5.56769	-0.34528	6.29013	-0.66715	5.74695	0.36261	4.30606	1.38202	5.27097	-1.62347
566	5.67551	-0.43039	6.18198	-0.77728	5.51254	0.21857	4.31827	1.39175	5.35767	-1.43387
565.9	5.78815	-0.56067	6.18018	-0.79318	5.4556	0.15466	4.31671	1.41928	5.44162	-1.18475
565.8	6.07742	-0.617	6.21939	-0.75778	5.44711	0.2677	4.39236	1.45529	5.51859	-1.05753
565.7	6.29105	-0.63528	6.22186	-0.81143	5.37332	0.33514	4.45486	1.51477	5.61954	-1.00577
565.6	6.38831	-0.57727	6.13046	-0.8324	5.30325	0.32855	4.54034	1.48096	5.63535	-0.95941
565.5	6.44586	-0.42059	6.26096	-0.79843	5.3732	0.41608	4.72769	1.47305	5.71558	-0.96036
565.4	6.42755	-0.23096	6.40826	-0.65329	5.36508	0.60104	4.92859	1.48813	5.80386	-0.97412
565.3	6.34131	-0.18127	6.42789	-0.61511	5.30194	0.6727	4.96768	1.47443	5.92807	-1.06738
565.2	6.38873	-0.16827	6.53766	-0.52222	5.30719	0.69476	4.89761	1.42331	5.90723	-1.13852
565.1	6.51682	-0.20261	6.64822	-0.47815	5.35919	0.71591	4.80905	1.43796	5.90851	-1.17163
565	6.61243	-0.27292	6.74149	-0.43463	5.40176	0.68433	4.67407	1.33945	5.9599	-1.20615
564.9	6.60629	-0.50406	6.7641	-0.40344	5.37558	0.57114	4.5387	1.29984	5.90329	-1.23059
564.8	6.59979	-0.72012	6.78671	-0.37872	5.30484	0.52914	4.46677	1.39307	5.89505	-1.25443
564.7	6.63528	-0.7399	6.97626	-0.15387	5.22073	0.58783	4.5145	1.51248	5.91022	-1.30911
564.6	6.62253	-0.80447	7.04025	0.03525	5.13791	0.55911	4.55136	1.49832	5.90372	-1.27698
564.5	6.6062	-0.81482	7.02097	0.22546	5.25992	0.46292	4.57449	1.40277	5.87079	-1.27173
564.4	6.64502	-0.69144	6.96811	0.32147	5.48602	0.39282	4.62009	1.26462	5.77896	-1.27615
564.3	6.63699	-0.53494	6.92505	0.31082	5.47137	0.39343	4.6731	1.12228	5.71637	-1.31595
564.2	6.5947	-0.40036	6.84909	0.267	5.41043	0.41068	4.63644	1.06284	5.79471	-1.3707
564.1	6.41544	-0.49533	6.70853	0.14822	5.42981	0.3605	4.48007	0.99597	5.82693	-1.3938
564	6.23053	-0.47049	6.72363	0.11621	5.50879	0.33185	4.40143	0.88956	5.86035	-1.45035
563.9	6.15115	-0.50555	6.79938	0.12164	5.56683	0.21558	4.38455	0.85172	5.88535	-1.47897
563.8	6.07022	-0.61923	6.72995	0.04385	5.58728	0.00229	4.25464	0.73071	5.89404	-1.48651
563.7	6.13351	-0.66681	6.65405	0.01648	5.74203	-0.1962	4.09106	0.69165	5.9061	-1.43494
563.6	6.2597	-0.5889	6.6066	0.06693	5.83115	-0.23828	4.1026	0.74951	5.90094	-1.3562
563.5	6.27145	-0.70444	6.43347	0.06525	5.85547	-0.27069	4.19589	0.80194	6.00662	-1.21747
563.4	6.33005	-0.74872	6.39539	0.05219	5.85608	-0.29285	4.27557	0.90985	6.14621	-1.07632
563.3	6.42267	-0.70737	6.33258	-0.03778	5.871	-0.37466	4.39258	1.06607	6.3602	-1.03683
563.2	6.3634	-0.60562	6.25418	-0.19	5.77457	-0.54111	4.46106	1.17398	6.50797	-0.95175
563.1	6.29025	-0.54697	6.29935	-0.39273	5.72937	-0.57935	4.53989	1.27975	6.67239	-0.82794
563	6.17526	-0.6741	6.11191	-0.72607	5.65747	-0.72659	4.4386	1.45093	6.75574	-0.76093
562.9	6.05841	-0.72861	5.96402	-0.94708	5.50287	-0.72122	4.3511	1.5253	6.77762	-0.79678
562.8	5.8067	-0.86847	5.94064	-1.18918	5.28473	-0.7273	4.33484	1.63245	6.76917	-0.94571
562.7	5.65082	-1.02765	6.05493	-1.272	5.22235	-0.6496	4.34464	1.7164	6.8111	-1.12128
562.6	5.61514	-1.20111	6.09418	-1.27786	5.30133	-0.65109	4.3187	1.76016	6.85205	-1.22974
562.5	5.61066	-1.31882	6.19745	-1.27136	5.31918	-0.76239	4.32782	1.75098	6.82324	-1.22443
562.4	5.64987	-1.32956	6.27502	-1.19229	5.29694	-0.90045	4.38104	1.70691	6.78442	-1.17331
562.3	5.72693	-1.39459	6.30527	-1.09808	5.2518	-0.90097	4.36316	1.75342	6.82837	-1.09219
562.2	5.79932	-1.43143	6.36874	-1.06683	5.41888	-0.66913	4.39496	1.79376	6.83612	-1.13776
562.1	5.8555	-1.37216	6.54843	-0.93872	5.55502	-0.42825	4.45462	1.86777	6.7142	-1.25171
562	5.81549	-1.28094	6.6741	-0.92029	5.52878	-0.2244	4.46658	1.8779	6.63861	-1.33298
561.9	5.73764	-1.22717	6.69238	-0.91449	5.54895	-0.08362	4.43994	1.73337	6.60196	-1.42538
561.8	5.70694	-1.07892	6.82397	-0.86588	5.63907	0.03879	4.4754	1.66769	6.51093	-1.56494
561.7	5.67203	-1.06223	6.80521	-0.83347	5.66772	0.01135	4.43512	1.55695	6.39264	-1.6925
561.6	5.67215	-1.0957	6.70728	-0.74649	5.67807	0.07819	4.38596	1.46118	6.26239	-1.79007
561.5	5.61798	-1.12286	6.54132	-0.5726	5.79028	0.19385	4.36069	1.3335	6.2168	-1.87463
561.4	5.60107	-1.06207	6.4791	-0.31775	5.84125	0.24771	4.39813	1.17664	6.20969	-1.86255
561.3	5.61951	-1.02118	6.48407	-0.07391	5.8768	0.26559	4.43521	0.99994	6.20416	-1.9476
561.2	5.86368	-1.01886	6.55664	0.20502	5.93439	0.30594	4.53198	0.92136	6.28009	-1.9747
561.1	6.01199	-1.03931	6.49631	0.4097	6.02841	0.41983	4.61456	0.75784	6.43234	-1.79724
561	5.96213	-1.03961	6.49576	0.52033	6.11392	0.49674	4.70993	0.70349	6.52603	-1.58005
560.9	5.8566	-0.98856	6.52036	0.62497	6.12317	0.57361	4.87708	0.67056	6.55402	-1.41156
560.8	5.69543	-0.95078	6.57016	0.73825	6.12784	0.77542	5.0246	0.52652	6.60104	-1.41626
560.7	5.54254	-0.98785	6.68094	0.75168	6.11719	0.9877	5.13791	0.43121	6.65939	-1.44852
560.6	5.49054	-1.02148	6.86362	0.7803	6.08698	1.1734	5.31824	0.38269	6.70468	-1.59384
560.5	5.43228	-1.04984	6.92694	0.72983	5.91824	1.18387	5.40457	0.3844	6.79672	-1.65927
560.4	5.38983	-1.11819	6.87253	0.64822	5.9288	1.0939	5.43439	0.43317	6.88187	-1.62851
560.3	5.38562	-1.25946	6.81589	0.67938	5.89761	1.12866	5.53238	0.53998	6.85751	-1.61862
560.2	5.33334	-1.42441	6.73624	0.62174	5.84967	1.10199	5.53784	0.67593	6.81714	-1.59036
560.1	5.27405	-1.63199	6.6467	0.57434	5.72708	1.05972	5.63391	0.72318	6.75803	-1.51083
560	5.26178	-1.69458	6.71927	0.57962	5.62354	1.15915	5.80762	0.72647	6.73193	-1.42972
559.9	5.2515	-1.73056	6.86768	0.61578	5.59714	1.17181	5.90527	0.71094	6.79977	-1.34232
559.8	5.18265	-1.88754	6.91824	0.55981	5.47086	1.12863	5.776	0.71201	6.81058	-1.2887
559.7	5.17105	-2.03528	6.93323	0.55106	5.4751	1.20877	5.75726	0.75189	6.81982	-1.33868
559.6	5.23233	-1.94366	7.03091	0.58493	5.53842	1.29178	5.84457	0.90094	6.88168	-1.28262
559.5	5.18478	-1.86884	6.91193	0.48639	5.51465	1.19336	5.68311	1.05524	6.78754	-1.31509
559.4	5.21506	-1.83487	6.7822	0.35559	5.44818	1.05524	5.51031	1.21512	6.63217	-1.36136
559.3	5.17349	-1.82132	6.68042	0.20374	5.38794	0.92853	5.31189	1.2771	6.48737	-1.45575
559.2	5.21307	-1.82562	6.72336	0.30292	5.39661	0.85873	5.22217	1.31229	6.43634	-1.51614
559.1	5.2959	-1.79803	6.7475	0.37955	5.41687	0.7139	5.10117	1.40897	6.40018	-1.56543
559	5.40582	-1.71994	6.74994	0.5014	5.51709	0.56833	4.99112	1.41074	6.2955	-1.57306
558.9	5.36862	-1.65051	6.64142	0.56915	5.65265	0.41467	4.93063	1.427	6.15527	-1.48648
558.8	5.36957	-1.48938	6.63815	0.57944	5.84503	0.36978	4.87878	1.44742	6.03513	-1.34763
558.7	5.4241	-1.18259	6.65805	0.65796	6.07593	0.34894	4.88568	1.4082	5.90421	-1.29922
558.6	5.54733	-0.8284	6.72589	0.69315	6.306	0.29718	4.88855	1.29843	5.76602	-1.20529
558.5	5.71735	-0.49545	6.80865	0.71307	6.46896	0.30106	4.86255	1.21127	5.70496	-1.22821
558.4	5.95865	-0.18738	7.00131	0.77188	6.72498	0.47504	4.84174	1.16238	5.7139	-1.32632
558.3	6.13663	0.03015	7.17154	0.88409	6.97034	0.67279	4.92023	1.16284	5.73831	-1.45789
558.2	6.3443	0.28821	7.48834	1.00464	7.15619	0.84091	5.15878	1.17438	5.66681	-1.54865
558.1	6.54797	0.5033	7.71378	1.19119	7.32809	0.98169	5.40805	1.11169	5.5661	-1.70288
558	6.66034	0.56619	7.84674	1.27988	7.556	1.02451	5.46231	1.10104	5.44992	-1.76212
557.9	6.82684	0.55548	8.06631	1.39111	7.83994	1.23343	5.57199	1.0506	5.35913	-1.85541
557.8	6.9241	0.66574	8.40054	1.61871	8.03159	1.42859	5.72144	0.99445	5.31561	-1.91708
557.7	7.10883	0.78897	8.6683	1.83176	8.18124	1.48669	5.86826	0.95053	5.29001	-1.94568
557.6	7.29764	0.81973	8.69705	1.84839	8.19135	1.43658	5.92786	0.99176	5.1951	-1.98697
557.5	7.44958	0.76288	8.53476	1.6246	8.20599	1.27942	5.89218	1.04541	5.16418	-1.99158
557.4	7.52814	0.74158	8.38861	1.423	8.26877	1.20248	5.93063	1.07922	5.08743	-1.9389
557.3	7.60849	0.69925	8.29224	1.20444	8.19836	1.14996	5.89319	1.17197	5.11176	-1.95264
557.2	7.70587	0.70764	8.17651	1.11682	8.00522	1.19461	5.89584	1.23547	5.09201	-2.02399
557.1	7.63492	0.56699	8.06265	1.01367	7.7449	1.20486	5.92294	1.33951	5.14627	-2.18253
557	7.51001	0.31714	8.01492	0.91583	7.46283	1.22464	5.87686	1.46185	5.35663	-2.23843
556.9	7.513	0.1835	8.12738	0.93124	7.2652	1.30954	5.88748	1.64322	5.58786	-2.32434
556.8	7.40656	0.07214	8.06992	0.96338	7.08398	1.3287	5.87274	1.77417	5.71539	-2.31345
556.7	7.20578	-0.15082	7.74969	0.75659	6.82373	1.1731	5.67242	1.79373	5.77664	-2.22281
556.6	7.0433	-0.35379	7.45911	0.50388	6.70505	1.03897	5.46735	1.90305	5.78995	-2.10117
556.5	6.86469	-0.56519	7.20697	0.25708	6.64212	0.7721	5.21664	1.9559	5.85376	-1.99628
556.4	6.82312	-0.58865	7.19284	0.17734	6.65643	0.6247	5.14221	2.01511	5.84341	-1.87286
556.3	6.7117	-0.65833	7.10416	0.03546	6.4184	0.38785	4.97653	2.03238	5.86493	-1.7923
556.2	6.66241	-0.68985	6.98944	-0.04205	6.2782	0.18695	4.95465	2.04996	5.89868	-1.70676
556.1	6.5903	-0.84909	6.87515	-0.1951	6.14041	0.03592	4.9743	2.04877	5.94849	-1.68497
556	6.58105	-0.99115	6.7717	-0.30304	6.01007	-0.02463	4.9938	2.08182	6.08679	-1.64059
555.9	6.45352	-1.0842	6.67368	-0.37076	5.99823	-0.0174	4.98505	2.0329	6.19562	-1.60617
555.8	6.22568	-1.14142	6.68433	-0.38174	5.88275	-0.00357	4.94226	2.01959	6.21503	-1.55966
555.7	5.99884	-1.16592	6.73074	-0.34851	5.798	-0.00739	4.978	2.01959	6.2305	-1.56201
555.6	5.97043	-1.05533	6.84375	-0.2146	5.92715	0.03113	5.12988	2.0253	6.22653	-1.5415
555.5	5.99371	-1.10938	6.91147	-0.18939	6.0849	-0.03934	5.18335	1.93237	6.19156	-1.50955
555.4	6.11197	-1.14877	7.01859	-0.06146	6.21967	-0.05521	5.22043	1.83362	6.14081	-1.41318
555.3	6.1391	-1.16766	6.98093	-0.0842	6.28787	-0.14035	5.24191	1.67578	6.04184	-1.32788
555.2	6.15652	-1.15701	6.95023	-0.16843	6.35513	-0.27582	5.24484	1.47369	5.9205	-1.29913
555.1	6.29755	-0.96234	7.14798	-0.17081	6.54788	-0.26901	5.45108	1.39749	5.83087	-1.31519
555	6.40121	-0.77148	7.32834	-0.11581	6.66119	-0.21832	5.69559	1.2858	5.8092	-1.2955
554.9	6.54858	-0.58478	7.46964	-0.04691	6.70187	-0.1044	5.86072	1.15527	5.81271	-1.34375
554.8	6.71439	-0.40961	7.47397	0.02615	6.72855	0.09683	6.04321	1.1109	5.92773	-1.45123
554.7	6.68256	-0.39059	7.30881	-0.03812	6.65692	0.11917	6.10999	1.06674	6.03271	-1.59732
554.6	6.59332	-0.30612	7.27356	0.05646	6.71536	0.17105	6.21246	1.04001	6.07657	-1.72089
554.5	6.47897	-0.26505	7.19531	0.08975	6.78812	0.15265	6.12186	0.96454	6.14148	-1.76852
554.4	6.34296	-0.23438	7.14658	0.12506	6.92264	0.18646	6.07706	0.88492	6.17807	-1.76236
554.3	6.32269	-0.09213	7.23114	0.19797	7.00934	0.24982	6.13846	0.76843	6.10315	-1.79755
554.2	6.27231	-0.07904	7.32892	0.15949	6.94156	0.28116	6.05414	0.73453	6.02036	-1.90073
554.1	6.38763	0.01328	7.46884	0.13922	6.99356	0.4068	5.96878	0.72388	5.91922	-2.05365
554	6.56244	0.03476	7.57565	0.08624	7.03528	0.5528	5.93622	0.70645	5.8652	-2.10678
553.9	6.67459	-0.00531	7.58694	0.03159	7.04205	0.66953	5.90002	0.71533	5.86838	-2.11844
553.8	6.73608	0.05704	7.5788	0.05023	7.0741	0.72922	5.89087	0.77353	5.97339	-2.13571
553.7	6.81366	0.17539	7.6221	0.09894	7.16718	0.79065	5.9617	0.83423	6.04214	-2.16943
553.6	6.97244	0.25757	7.71017	0.29642	7.31226	0.96375	6.05035	0.88953	6.05957	-2.26453
553.5	7.04608	0.18601	7.73953	0.48972	7.37662	1.12656	6.1413	0.95102	6.1145	-2.34204
553.4	7.10834	0.08627	7.76157	0.6214	7.33487	1.16391	6.08307	1.00162	6.05847	-2.45056
553.3	7.19006	0.06204	7.76807	0.69379	7.38303	1.12436	5.98193	1.08643	6.05344	-2.59845
553.2	7.1326	-0.03839	7.71268	0.60278	7.34891	0.982	5.75671	1.07437	6.03244	-2.60138
553.1	7.1254	-0.07898	7.79984	0.54868	7.37537	0.87436	5.59277	1.00708	6.00507	-2.50336
553	7.24969	-0.01392	7.85577	0.60211	7.43015	0.94443	5.50195	0.94501	5.95587	-2.43143
552.9	7.39227	-0.03793	7.82047	0.50931	7.26334	1.03351	5.47992	1.02374	5.89294	-2.39246
552.8	7.62601	-0.03052	7.86716	0.40103	7.1293	1.1142	5.51569	1.12158	5.83151	-2.37622
552.7	7.81302	-0.04498	7.90836	0.3634	7.03589	1.23935	5.47079	1.19226	5.83328	-2.38773
552.6	7.94644	0.00769	7.92789	0.44605	7.17514	1.41931	5.46881	1.30945	5.95596	-2.3454
552.5	8.04462	0.15851	7.95813	0.5322	7.32867	1.50314	5.62488	1.43106	6.15912	-2.263
552.4	8.03247	0.20377	7.92404	0.60599	7.37469	1.55347	5.81256	1.47531	6.3132	-2.10904
552.3	7.99707	0.21524	7.8996	0.7099	7.35068	1.53363	5.79871	1.4184	6.41498	-2.11923
552.2	7.88718	0.19226	7.80899	0.71362	7.33142	1.48123	5.73618	1.33725	6.40625	-2.05701
552.1	7.86823	0.12396	7.85635	0.69208	7.34268	1.49686	5.82617	1.17877	6.3746	-2.03128
552	7.84283	-0.00696	7.91763	0.71634	7.33911	1.44223	5.88593	1.12286	6.35837	-2.14621
551.9	7.7486	-0.02869	8.01172	0.61539	7.38928	1.34534	5.91238	1.08981	6.33246	-2.17923
551.8	7.61905	-0.07111	7.97177	0.54688	7.37329	1.2442	5.85947	1.0184	6.38141	-2.0986
551.7	7.4151	-0.18939	7.88651	0.49536	7.30341	1.17206	5.845	0.91644	6.47794	-1.96802
551.6	7.21753	-0.29926	7.8624	0.54804	7.24014	1.13284	5.88248	0.95898	6.50043	-1.85626
551.5	7.23181	-0.354	7.87701	0.70441	7.22858	1.18381	6.01779	0.99426	6.48679	-1.83411
551.4	7.12985	-0.53375	7.76447	0.68259	7.17438	1.11597	6.04324	1.07483	6.4772	-1.83121
551.3	6.99408	-0.55283	7.7663	0.63556	7.18658	1.05569	6.04465	1.11737	6.47955	-1.81958
551.2	6.79227	-0.59494	7.7926	0.66455	7.22821	0.9917	6.05396	1.07254	6.49243	-1.85614
551.1	6.60501	-0.57694	7.75912	0.75794	7.28922	0.97156	6.07919	1.0593	6.43848	-1.97388
551	6.49756	-0.58182	7.737	0.77856	7.34161	0.87418	6.1665	1.06702	6.43234	-2.15881
550.9	6.4223	-0.61386	7.77679	0.82925	7.36917	0.84833	6.21213	1.05829	6.38745	-2.28247
550.8	6.4476	-0.72131	7.67148	0.94205	7.41757	0.77277	6.11548	0.96704	6.30063	-2.37656
550.7	6.46692	-0.77679	7.55121	0.98108	7.49924	0.75119	6.04953	0.94571	6.16647	-2.37305
550.6	6.47214	-0.801	7.5253	1.01703	7.62881	0.76852	6.16074	1.05258	6.02542	-2.36533
550.5	6.57111	-0.75275	7.5719	1.12302	7.71536	0.87943	6.13617	1.03391	5.94019	-2.38483
550.4	6.56522	-0.74188	7.51981	1.02423	7.694	0.91748	6.00897	1.01627	5.8959	-2.37048
550.3	6.47287	-0.79819	7.29895	0.73547	7.54501	0.80167	5.79651	1.01312	5.88135	-2.25024
550.2	6.37665	-0.90549	7.14252	0.57867	7.3985	0.69009	5.62424	1.05804	5.85129	-2.17035
550.1	6.41653	-0.87061	7.05063	0.51862	7.45825	0.68768	5.59543	1.14899	5.75241	-2.15607
550	6.46964	-0.88696	6.95935	0.45129	7.452	0.64978	5.53546	1.20709	5.68002	-2.19287
549.9	6.4577	-0.9769	6.92572	0.28604	7.47672	0.64893	5.38837	1.20288	5.65701	-2.23016
549.8	6.40799	-0.96771	6.91974	0.14508	7.50491	0.71344	5.31479	1.276	5.60559	-2.3558
549.7	6.44525	-0.96872	6.9379	0.08084	7.47678	0.70953	5.22003	1.31149	5.5527	-2.48468
549.6	6.52133	-1.02231	6.96027	-0.02243	7.53561	0.6691	5.14212	1.25156	5.49051	-2.60126
549.5	6.58163	-1.04523	6.96909	-0.1984	7.58511	0.68869	5.03375	1.17349	5.46509	-2.63455
549.4	6.55215	-1.14294	6.95117	-0.34937	7.66229	0.66385	4.8941	1.13046	5.50845	-2.59366
549.3	6.59152	-1.13229	6.99973	-0.43204	7.62656	0.6304	4.80396	1.09079	5.5506	-2.5484
549.2	6.67749	-1.18292	7.15128	-0.50525	7.58563	0.69058	4.81943	1.02829	5.46893	-2.57407
549.1	6.65695	-1.1788	7.29196	-0.6088	7.50867	0.67249	4.8595	1.0278	5.3681	-2.70065
549	6.62238	-1.2673	7.40176	-0.6618	7.44733	0.64917	4.82272	0.97357	5.33063	-2.7948
548.9	6.52518	-1.38422	7.3588	-0.77936	7.31393	0.5491	4.62912	0.96564	5.36066	-2.79788
548.8	6.34503	-1.47739	7.229	-0.92835	7.23419	0.31558	4.48453	0.99036	5.48215	-2.89642
548.7	6.28119	-1.41113	7.21198	-0.89545	7.29547	0.20435	4.42175	0.95401	5.60455	-3.01715
548.6	6.25455	-1.2673	7.24139	-0.81659	7.36285	0.25797	4.5134	0.93597	5.65988	-3.16846
548.5	6.2879	-1.17633	7.30627	-0.85312	7.32794	0.25214	4.57458	0.79773	5.78406	-3.28998
548.4	6.27438	-1.17154	7.35535	-0.90405	7.17212	0.25964	4.60355	0.72272	5.89777	-3.3652
548.3	6.32938	-1.02704	7.37534	-0.88809	7.03485	0.27127	4.72357	0.60928	5.91302	-3.47098
548.2	6.44	-0.88925	7.31076	-0.79733	6.85995	0.19495	4.81982	0.53323	5.9252	-3.48145
548.1	6.60361	-0.81802	7.33813	-0.66568	6.73132	0.11789	4.87598	0.42615	5.97162	-3.44299
548	6.62308	-0.89362	7.2215	-0.70898	6.58334	0.05008	4.93884	0.31824	6.0383	-3.43167
547.9	6.68155	-0.95026	7.15192	-0.67642	6.4584	-0.0412	5.09042	0.32858	6.12762	-3.38202
547.8	6.71909	-0.9574	7.04996	-0.65634	6.29089	-0.14352	5.19058	0.31717	6.18948	-3.37601
547.7	6.78098	-0.95459	6.98889	-0.66837	6.11871	-0.21372	5.25562	0.33289	6.18472	-3.34192
547.6	6.72183	-1.02545	6.8226	-0.79266	5.91641	-0.45337	5.19669	0.36664	6.17233	-3.22769
547.5	6.64557	-1.09399	6.62241	-0.92532	5.74731	-0.6247	5.15594	0.46729	6.24536	-3.11783
547.4	6.68182	-1.09894	6.47571	-0.99551	5.65704	-0.71924	5.07248	0.54981	6.3335	-2.99954
547.3	6.67059	-0.99509	6.3909	-1.0394	5.53082	-0.86597	5.0239	0.58035	6.40857	-3.00598
547.2	6.75803	-0.8465	6.50302	-0.9148	5.48944	-0.88028	5.16675	0.53778	6.42841	-2.96411
547.1	6.84564	-0.70367	6.73865	-0.74497	5.5462	-0.82132	5.34567	0.56262	6.39566	-2.9259
547	6.88184	-0.71716	6.95966	-0.5762	5.59119	-0.77417	5.4537	0.59714	6.31732	-2.78531
546.9	6.93234	-0.74722	7.08469	-0.44354	5.6402	-0.76648	5.46878	0.55508	6.30334	-2.68759
546.8	6.88773	-0.76172	7.06268	-0.42004	5.70596	-0.7496	5.36481	0.58585	6.19788	-2.62738
546.7	6.9006	-0.76883	7.09918	-0.32861	5.9166	-0.71106	5.29443	0.57346	6.04309	-2.55029
546.6	6.91006	-0.76553	7.22986	-0.31702	6.19687	-0.68121	5.24792	0.61835	5.9071	-2.54718
546.5	6.79749	-0.80756	7.23175	-0.40646	6.29388	-0.59998	5.10529	0.65735	5.85989	-2.69354
546.4	6.69998	-0.7793	7.3269	-0.49814	6.30237	-0.53177	5.02469	0.65445	5.83841	-2.73734
546.3	6.66873	-0.73126	7.45151	-0.48062	6.29031	-0.53284	4.87781	0.67307	5.79596	-2.68558
546.2	6.61273	-0.71707	7.5206	-0.38934	6.31998	-0.48822	4.80908	0.60788	5.73575	-2.67078
546.1	6.57831	-0.75891	7.5285	-0.34265	6.29529	-0.4231	4.77765	0.64685	5.66776	-2.63339
546	6.52539	-0.79434	7.42145	-0.32309	6.33844	-0.34244	4.80115	0.61493	5.60098	-2.7034
545.9	6.51617	-0.84326	7.3999	-0.28119	6.48419	-0.23856	4.84558	0.58594	5.58914	-2.76498
545.8	6.49393	-0.86685	7.40198	-0.25555	6.62146	-0.19806	4.85541	0.49478	5.63855	-2.81506
545.7	6.45413	-0.96024	7.40372	-0.31171	6.76828	-0.10718	4.88205	0.40424	5.71411	-2.89154
545.6	6.48077	-1.05515	7.45081	-0.36234	6.9212	0.00952	4.90787	0.39349	5.75775	-2.9743
545.5	6.54828	-1.09192	7.41998	-0.47928	6.91986	0.05826	4.87964	0.38879	5.76544	-2.99875
545.4	6.64059	-1.13577	7.22562	-0.54831	6.87219	0.08606	4.87988	0.27942	5.77655	-3.01974
545.3	6.67072	-1.00107	7.03244	-0.56909	6.87152	0.17548	4.91147	0.2056	5.76251	-3.02896
545.2	6.75906	-0.88867	7.00909	-0.47519	6.93707	0.30789	5.01709	0.21558	5.70825	-2.97638
545.1	6.86035	-0.86185	7.09631	-0.38718	6.95715	0.29172	5.12125	0.18027	5.74384	-2.96899
545	6.8923	-0.83197	7.17764	-0.32776	6.94305	0.30054	5.21817	0.18149	5.8457	-3.02161
544.9	6.90891	-0.77521	7.314	-0.18961	6.93924	0.33817	5.3436	0.19452	5.94794	-2.95633
544.8	6.91113	-0.78305	7.44568	-0.12253	7.01865	0.35791	5.5065	0.17505	5.99979	-2.81766
544.7	6.94446	-0.74963	7.47244	-0.09317	7.18137	0.48514	5.66907	0.18216	6.01624	-2.74899
544.6	7.0676	-0.65179	7.46295	-0.02115	7.27972	0.65341	5.84818	0.19397	6.0838	-2.72409
544.5	7.25531	-0.57025	7.55643	0.03577	7.40247	0.73132	6.00964	0.19467	6.09726	-2.71939
544.4	7.36887	-0.56516	7.61484	0.05951	7.44183	0.67148	6.0719	0.17575	6.12479	-2.75168
544.3	7.53793	-0.52997	7.77795	0.1001	7.42352	0.673	6.08163	0.22012	6.09885	-2.71982
544.2	7.69739	-0.40384	7.90973	0.18872	7.56003	0.82083	6.18494	0.21368	6.0022	-2.71631
544.1	7.86057	-0.21326	8.13794	0.31607	7.70224	0.94955	6.29382	0.20023	5.82639	-2.71002
544	7.91074	-0.10074	8.23535	0.2995	7.66254	0.94974	6.40747	0.22659	5.7323	-2.672
543.9	7.88782	-0.12506	8.23804	0.2583	7.60092	0.879	6.51318	0.26297	5.69919	-2.70087
543.8	7.82312	-0.17389	8.22311	0.20187	7.55698	0.82144	6.55908	0.34189	5.63943	-2.76788
543.7	7.79382	-0.21783	8.26147	0.13477	7.4845	0.7291	6.55331	0.47968	5.60953	-2.82245
543.6	7.8558	-0.33441	8.34396	0.09021	7.35751	0.58341	6.50861	0.56256	5.61148	-2.83273
543.5	7.88382	-0.42331	8.36893	0.05048	7.30231	0.47241	6.4545	0.6239	5.66315	-2.91632
543.4	7.86035	-0.46808	8.29257	-0.01822	7.23181	0.39371	6.4006	0.63382	5.68582	-2.93475
543.3	7.89432	-0.55734	8.14758	-0.1105	7.14502	0.32724	6.26556	0.70966	5.72678	-2.95056
543.2	8.04333	-0.45371	8.06049	-0.13428	7.1524	0.34494	6.18039	0.71957	5.76151	-2.92981
543.1	8.15686	-0.37244	8.01776	-0.11276	7.1398	0.2832	6.08484	0.75122	5.65436	-2.91589
543	8.18964	-0.34137	8.07141	-0.03683	7.24365	0.26959	6.09625	0.733	5.56866	-2.91824
542.9	8.06793	-0.39133	8.09146	-0.16168	7.25952	0.22968	5.99225	0.76941	5.50531	-2.91611
542.8	7.86823	-0.40891	8.05011	-0.23157	7.23373	0.19644	5.84396	0.78967	5.48135	-2.91479
542.7	7.82523	-0.34549	8.07947	-0.1926	7.30289	0.2489	5.841	0.74533	5.50061	-2.93167
542.6	7.77805	-0.34879	7.96368	-0.20911	7.28583	0.13971	5.81067	0.71448	5.4689	-2.92166
542.5	7.6843	-0.49457	7.77054	-0.25604	7.17316	-0.03717	5.69043	0.73193	5.48395	-2.93494
542.4	7.65082	-0.71454	7.5567	-0.32642	6.98734	-0.17188	5.5856	0.74359	5.58954	-2.97168
542.3	7.70099	-0.79938	7.41223	-0.29105	6.93005	-0.20303	5.50177	0.72382	5.68671	-3.03503
542.2	7.76016	-0.8316	7.34885	-0.26053	6.90863	-0.22595	5.47647	0.60678	5.6922	-3.02591
542.1	7.80719	-0.88055	7.34833	-0.14688	6.94812	-0.22073	5.42926	0.55136	5.67966	-3.01917
542	7.81189	-0.96787	7.42114	-0.07941	6.99368	-0.25742	5.35065	0.44379	5.67462	-3.03268
541.9	7.73547	-1.02853	7.52032	-0.23624	6.95746	-0.31967	5.26804	0.38236	5.70544	-3.11191
541.8	7.76038	-1.01239	7.66586	-0.33691	6.96915	-0.27789	5.22806	0.36179	5.74326	-3.13751
541.7	7.77432	-1.01215	7.80005	-0.40857	6.97513	-0.27942	5.21625	0.39243	5.81128	-3.16858
541.6	7.68454	-1.00412	7.86884	-0.47333	6.9726	-0.28156	5.25296	0.32398	5.8801	-3.12936
541.5	7.55972	-1.05402	7.89221	-0.50394	6.93579	-0.26849	5.27133	0.27509	5.96539	-3.09036
541.4	7.53638	-1.07227	7.93277	-0.53622	6.97052	-0.13321	5.28354	0.27249	6.14359	-3.10385
541.3	7.5321	-0.98444	7.91873	-0.55869	7.00809	-0.04868	5.25012	0.29981	6.29858	-3.142
541.2	7.56683	-0.84772	7.88327	-0.45419	7.13522	0.01376	5.25912	0.32373	6.40271	-3.20972
541.1	7.59164	-0.69016	7.91061	-0.41202	7.21384	0.1098	5.32635	0.37714	6.39752	-3.20352
541	7.53781	-0.56653	8.00781	-0.34863	7.33609	0.22525	5.39966	0.36963	6.43594	-3.16907
540.9	7.59207	-0.37503	8.28094	-0.22211	7.48923	0.45801	5.5181	0.31918	6.5925	-3.16397
540.8	7.62677	-0.20532	8.52188	-0.05872	7.62643	0.63742	5.6022	0.21777	6.68903	-3.10266
540.7	7.57956	-0.03207	8.68048	0.02222	7.78098	0.69772	5.63657	0.12225	6.6203	-3.05331
540.6	7.50989	0.04816	8.82623	0.04187	7.79239	0.69763	5.56943	0.03732	6.54727	-2.983
540.5	7.46811	0.13385	8.94342	0.02271	7.83578	0.73969	5.4447	0.064	6.57275	-2.92728
540.4	7.39313	0.14206	8.88815	-0.06277	7.77579	0.74878	5.36926	0.01532	6.53467	-2.87119
540.3	7.37985	0.11786	8.74811	-0.17322	7.67435	0.77094	5.30325	0.0069	6.50717	-2.8671
540.2	7.34229	0.0813	8.62823	-0.0719	7.64755	0.81	5.37839	-0.000305176	6.51581	-2.92188
540.1	7.23389	0.06046	8.5264	-0.0582	7.63348	0.80167	5.33643	-0.07074	6.48102	-2.90521
540	7.36584	0.11203	8.57623	0.01123	7.73849	0.97141	5.37146	-0.09433	6.47183	-2.99979
539.9	7.47168	0.07288	8.65836	-0.02499	7.75482	1.04465	5.34909	-0.06451	6.41873	-3.1424
539.8	7.57306	0.13089	8.70062	-0.05737	7.85028	1.09216	5.32425	-0.04834	6.42853	-3.29214
539.7	7.64136	0.16635	8.72098	-0.06528	7.90262	1.07654	5.3551	-0.06094	6.42783	-3.39667
539.6	7.77988	0.16953	8.84872	0.022	7.93869	1.11182	5.45255	-0.08374	6.41891	-3.39429
539.5	7.95914	0.17896	9.04703	0.14432	8.02252	1.21216	5.6134	-0.12967	6.41452	-3.3988
539.4	7.99191	0.0513	9.07193	0.18591	7.96222	1.11908	5.66425	-0.21161	6.50763	-3.46487
539.3	7.93954	-0.14703	8.9357	0.13879	7.80008	0.8653	5.64417	-0.21426	6.58301	-3.52502
539.2	7.76532	-0.43689	8.7493	0.0152	7.58145	0.60233	5.57187	-0.09973	6.61914	-3.57001
539.1	7.74008	-0.52185	8.76544	-0.04498	7.52798	0.48731	5.57968	0.00998	6.647	-3.56918
539	7.71991	-0.63742	8.76385	-0.02817	7.50043	0.45459	5.61462	0.17444	6.74542	-3.57813
538.9	7.69266	-0.7341	8.76944	-0.00873	7.5816	0.44473	5.7052	0.26578	6.78903	-3.64545
538.8	7.70612	-0.69519	8.76111	0.06274	7.64816	0.45438	5.80151	0.30539	6.82077	-3.68597
538.7	7.74915	-0.60806	8.87057	0.17215	7.82037	0.50488	5.95596	0.32037	6.77798	-3.71442
538.6	7.7399	-0.49124	8.86569	0.33597	8.0202	0.45206	5.99472	0.375	6.72888	-3.66183
538.5	7.74844	-0.40891	8.85907	0.44199	8.15482	0.44144	6.03394	0.409	6.62573	-3.64215
538.4	7.63757	-0.37659	8.8439	0.5278	8.23398	0.44244	6.13568	0.43533	6.5892	-3.62979
538.3	7.47833	-0.28995	8.80038	0.61594	8.24008	0.39206	6.21402	0.44019	6.56281	-3.53833
538.2	7.40027	-0.23456	8.72534	0.64761	8.22913	0.31552	6.30634	0.38113	6.53842	-3.43878
538.1	7.39819	-0.33017	8.5842	0.61588	8.20929	0.23624	6.39633	0.33853	6.48376	-3.31659
538	7.33035	-0.50507	8.39804	0.47205	8.11713	0.07962	6.3382	0.32294	6.40579	-3.27667
537.9	7.19406	-0.72232	8.21167	0.25723	8.0235	-0.10422	6.21875	0.3302	6.36719	-3.31808
537.8	7.13675	-0.83041	8.11563	0.10358	7.95273	-0.22324	6.09824	0.37799	6.36182	-3.29883
537.7	7.0314	-0.87137	8.08762	-0.03888	7.97919	-0.18216	5.91534	0.43436	6.28375	-3.21909
537.6	7.00659	-0.84097	8.11157	-0.11777	8.08771	-0.12601	5.76251	0.43369	6.20087	-3.13937
537.5	7.01654	-0.71774	8.06812	-0.21597	8.19928	-0.14276	5.66629	0.37067	6.11749	-3.1145
537.4	7.05386	-0.63339	7.99091	-0.22513	8.28976	-0.16892	5.57504	0.37888	6.05423	-3.10117
537.3	7.1337	-0.47168	8.00833	-0.24487	8.33353	-0.09567	5.53656	0.39102	6.02676	-3.0647
537.2	7.22058	-0.3515	8.06354	-0.21384	8.33676	0.02182	5.50775	0.38718	6.0571	-3.10349
537.1	7.20135	-0.46835	7.95731	-0.32205	8.29385	0.09393	5.43076	0.38483	6.12549	-3.13715
537	7.14737	-0.55035	7.91367	-0.40741	8.26718	0.25516	5.38895	0.46298	6.20746	-3.1601
536.9	7.21964	-0.57748	7.93085	-0.59595	8.21915	0.46246	5.3912	0.52292	6.24277	-3.12656
536.8	7.39075	-0.59808	7.92212	-0.70749	8.20081	0.55182	5.37518	0.56039	6.35773	-3.08408
536.7	7.5293	-0.66745	7.87674	-0.78705	8.21252	0.55518	5.30765	0.55664	6.37326	-3.11172
536.6	7.55002	-0.84586	7.82993	-0.86536	8.16064	0.55032	5.19138	0.54736	6.35645	-3.21689
536.5	7.52908	-0.94556	7.80908	-0.82211	8.17053	0.65045	5.1091	0.46075	6.39246	-3.36954
536.4	7.44559	-0.95548	7.8201	-0.7298	8.2077	0.7117	5.00253	0.43817	6.40726	-3.43176
536.3	7.48874	-0.86255	7.89175	-0.55191	8.2774	0.8161	4.98285	0.39768	6.42188	-3.48602
536.2	7.50287	-0.75668	7.96957	-0.41544	8.35437	0.97064	4.97852	0.3627	6.34479	-3.48767
536.1	7.56277	-0.66534	7.97385	-0.31848	8.38123	1.02692	4.96603	0.37027	6.25723	-3.54739
536	7.6571	-0.60672	7.96994	-0.29297	8.31494	1.07202	5.06131	0.34857	6.26443	-3.61261
535.9	7.77167	-0.59106	8.0231	-0.19388	8.28412	1.1713	5.13394	0.3436	6.24036	-3.63461
535.8	7.87039	-0.62738	8.08774	-0.08032	8.21042	1.25397	5.18979	0.31485	6.27164	-3.69128
535.7	7.91492	-0.70752	8.15884	-0.01126	8.14465	1.34229	5.28317	0.32291	6.27679	-3.72794
535.6	7.92465	-0.75922	8.21039	0.11105	8.15891	1.3132	5.3689	0.38962	6.23038	-3.66733
535.5	7.94467	-0.92358	8.24176	0.1138	8.15631	1.26294	5.37793	0.53479	6.18646	-3.57333
535.4	8.0513	-0.90088	8.36035	0.1926	8.16525	1.12119	5.3837	0.62927	6.15652	-3.54474
535.3	8.24619	-0.85687	8.45215	0.31815	8.16068	0.93292	5.43182	0.61502	6.1835	-3.52283
535.2	8.28314	-0.85996	8.47131	0.34726	8.12494	0.78613	5.46411	0.5278	6.23611	-3.53119
535.1	8.27933	-0.82938	8.47571	0.3277	8.11868	0.68628	5.53998	0.49643	6.19824	-3.53711
535	8.21338	-0.85953	8.36072	0.25577	8.04877	0.49231	5.57053	0.48526	6.17984	-3.48532
534.9	8.21634	-0.76675	8.36407	0.19388	8.00113	0.34549	5.62924	0.50967	6.10831	-3.36606
534.8	8.27744	-0.72116	8.4599	0.06778	7.9335	0.18518	5.70645	0.59647	5.98218	-3.25543
534.7	8.29483	-0.67288	8.61203	0.01315	7.85837	0.07126	5.7551	0.5867	5.95871	-3.23788
534.6	8.28696	-0.63648	8.7211	-0.04459	7.76486	-0.04166	5.85773	0.53604	5.97058	-3.22769
534.5	8.19016	-0.70984	8.69629	-0.13928	7.6167	-0.22415	5.84729	0.48581	6.00192	-3.30859
534.4	8.14102	-0.75168	8.73663	-0.14468	7.60956	-0.33728	5.79468	0.46088	6.03625	-3.33939
534.3	8.12933	-0.81775	8.82388	-0.15897	7.64267	-0.41791	5.73929	0.50577	6.01758	-3.37445
534.2	8.01263	-0.88828	8.79004	-0.29565	7.60034	-0.59198	5.66577	0.59268	5.99185	-3.37357
534.1	7.97946	-0.8252	8.7294	-0.35388	7.67395	-0.64902	5.73611	0.64237	5.98404	-3.30151
534	7.97421	-0.76209	8.65079	-0.45685	7.69211	-0.65158	5.77075	0.57105	6.03424	-3.3298
533.9	7.92795	-0.64435	8.61697	-0.58954	7.64444	-0.6825	5.75784	0.44449	6.04803	-3.38675
533.8	7.93466	-0.39475	8.71878	-0.59412	7.64157	-0.65631	5.82965	0.31097	6.09329	-3.41879
533.7	7.83682	-0.33633	8.73651	-0.67755	7.58313	-0.62576	5.81607	0.26224	6.14999	-3.46188
533.6	7.68777	-0.28357	8.71259	-0.7836	7.48389	-0.55695	5.79395	0.25885	6.1572	-3.561
533.5	7.6033	-0.1882	8.68317	-0.82565	7.36066	-0.58069	5.78998	0.29965	6.13458	-3.66812
533.4	7.66119	-0.0777	8.79041	-0.85584	7.28949	-0.47525	5.82547	0.3483	6.1087	-3.74405
533.3	7.81143	0.13648	8.95792	-0.7562	7.2753	-0.26883	5.91669	0.36517	6.11301	-3.82199
533.2	7.81024	0.1666	9.06262	-0.67276	7.19418	-0.13992	5.90741	0.35788	6.22256	-3.9245
533.1	7.76169	0.19235	9.08524	-0.61136	7.09802	-0.09799	5.93607	0.35211	6.32825	-4.00558
533	7.76492	0.24249	9.08121	-0.59796	7.08194	-0.03125	5.94147	0.36765	6.36917	-4.06787
532.9	7.7641	0.22134	9.13538	-0.6221	7.15991	0.04156	5.87433	0.34232	6.35931	-4.05115
532.8	7.96848	0.35248	9.36652	-0.53754	7.39658	0.26065	6.02969	0.2999	6.36087	-3.95804
532.7	8.15631	0.53571	9.53256	-0.49487	7.51291	0.40695	6.17728	0.24802	6.34998	-3.91614
532.6	8.27271	0.71411	9.65689	-0.41473	7.58777	0.43063	6.26468	0.13684	6.36652	-3.88376
532.5	8.4119	0.81708	9.82907	-0.33267	7.57599	0.50546	6.22522	0.091	6.46008	-3.85922
532.4	8.51285	0.90497	9.9935	-0.23508	7.57397	0.56821	6.16357	0.08774	6.55618	-3.76788
532.3	8.57278	0.9675	10.079	-0.16721	7.5553	0.62051	6.13684	0.1297	6.61426	-3.67691
532.2	8.63184	0.9621	10.0417	-0.1134	7.61829	0.72812	6.18573	0.19348	6.68161	-3.63757
532.1	8.70016	0.89221	9.99045	-0.06107	7.71384	0.79022	6.23853	0.1929	6.65875	-3.67462
532	8.74078	0.86401	9.8992	-0.05569	7.81107	0.74265	6.2793	0.12256	6.63562	-3.66907
531.9	8.84445	0.82733	9.86508	-0.02701	7.91589	0.73111	6.33676	0.02673	6.58429	-3.61603
531.8	8.83957	0.71747	9.82535	-0.00555	7.96552	0.72049	6.35352	0.00415	6.53641	-3.47974
531.7	8.73315	0.55325	9.77301	-0.04306	7.9382	0.63724	6.27658	0.069	6.56281	-3.45615
531.6	8.64917	0.42752	9.65775	-0.16773	7.96143	0.48261	6.15488	0.11173	6.58691	-3.38696
531.5	8.68201	0.4296	9.53485	-0.21854	8.07022	0.41443	6.12079	0.11801	6.5755	-3.2677
531.4	8.68771	0.40088	9.40335	-0.26102	8.12137	0.40927	6.00644	0.16693	6.57928	-3.19846
531.3	8.67459	0.34424	9.27585	-0.25305	8.1275	0.40985	5.9472	0.25678	6.57813	-3.19174
531.2	8.72321	0.30606	9.09778	-0.24796	8.11142	0.36401	5.91162	0.39536	6.62119	-3.19403
531.1	8.70331	0.19135	8.9201	-0.26535	8.07608	0.21954	5.83975	0.39948	6.70712	-3.23758
531	8.66318	0.04993	8.76761	-0.27414	8.08185	0.20975	5.87985	0.38608	6.78412	-3.29422
530.9	8.59305	-0.07095	8.56995	-0.28812	8.04419	0.26544	5.9144	0.41666	6.80481	-3.40598
530.8	8.43417	-0.21106	8.38803	-0.29611	7.98227	0.2081	5.93692	0.46857	6.77716	-3.54221
530.7	8.28522	-0.39591	8.21127	-0.36466	7.9184	0.06332	5.87531	0.42914	6.74152	-3.73483
530.6	8.16281	-0.63889	8.0816	-0.43109	7.8031	-0.16458	5.75613	0.38431	6.70755	-3.88831
530.5	7.97028	-0.87766	7.98386	-0.5892	7.59631	-0.48734	5.55774	0.31632	6.66479	-3.97412
530.4	7.87244	-1.00677	8.00681	-0.60028	7.5545	-0.50244	5.492	0.33713	6.62955	-3.99649
530.3	7.82904	-1.13165	8.07162	-0.51282	7.4946	-0.40579	5.4827	0.36032	6.62979	-4.12674
530.2	7.80875	-1.21262	8.17099	-0.39832	7.5307	-0.37231	5.40094	0.46527	6.70053	-4.22287
530.1	7.88501	-1.2356	8.21408	-0.2832	7.60138	-0.35431	5.33347	0.49381	6.7803	-4.28595
530	7.92072	-1.25369	8.16422	-0.17978	7.66562	-0.33679	5.36325	0.42163	6.85489	-4.29996
529.9	7.95081	-1.35846	8.18646	-0.0824	7.79099	-0.23218	5.45685	0.42093	6.84866	-4.42291
529.8	7.99445	-1.43088	8.20511	-0.00201	7.91223	-0.14032	5.48468	0.42459	6.86935	-4.55124
529.7	8.08984	-1.43027	8.29126	0.02359	8.03217	-0.07312	5.61234	0.42233	6.87943	-4.55548
529.6	8.14578	-1.44894	8.29941	-0.07089	8.0274	-0.11975	5.72662	0.35629	6.88193	-4.48151
529.5	8.07114	-1.44641	8.33267	-0.11578	8.00293	-0.18698	5.76801	0.31244	6.86551	-4.51358
529.4	8.03943	-1.46075	8.32443	-0.18335	7.95337	-0.18109	5.80127	0.28732	6.86829	-4.51361
529.3	8.06964	-1.41409	8.37088	-0.19101	7.99222	-0.15707	5.82584	0.28278	6.7811	-4.50381
529.2	8.15686	-1.30063	8.49951	-0.16333	8.10599	-0.11816	5.89911	0.14307	6.74924	-4.50049
529.1	8.2543	-1.26923	8.55655	-0.12875	8.23697	-0.05038	5.98065	0.00754	6.76071	-4.42453
529	8.27164	-1.24728	8.59232	-0.13654	8.29205	-0.02145	5.95227	-0.04126	6.686	-4.34216
528.9	8.40002	-1.04938	8.63568	-0.0188	8.43094	0.08414	6.03226	-0.06403	6.62885	-4.3006
528.8	8.59433	-0.83127	8.69482	0.14279	8.53879	0.2356	6.1991	-0.05133	6.66937	-4.28845
528.7	8.67664	-0.70609	8.71326	0.15506	8.57751	0.20181	6.22318	-0.000976563	6.76227	-4.2402
528.6	8.7117	-0.6073	8.65112	0.08514	8.634	0.1185	6.20856	0.04388	6.83762	-4.10458
528.5	8.72299	-0.56604	8.60043	0.03488	8.58411	0.13443	6.19406	0.00955	6.83975	-4.08035
528.4	8.73816	-0.45621	8.63989	0.11935	8.54547	0.20175	6.28241	0.000274658	6.77728	-4.08768
528.3	8.80231	-0.27298	8.66888	0.1593	8.54358	0.24524	6.31824	-0.06793	6.75143	-4.06955
528.2	8.79553	-0.09045	8.69064	0.18265	8.4808	0.16574	6.34149	-0.11615	6.67896	-3.98477
528.1	8.84235	0.11124	8.73633	0.24426	8.45868	0.11237	6.37149	-0.13052	6.6232	-3.95212
528	8.83716	0.28629	8.73697	0.4191	8.5249	0.08807	6.37347	-0.1564	6.60986	-4.02682
527.9	8.80551	0.46298	8.70984	0.5477	8.55496	0.134	6.32535	-0.14688	6.65753	-4.095
527.8	8.8078	0.54089	8.68277	0.72101	8.56064	0.20001	6.29437	-0.13303	6.68793	-4.10864
527.7	8.82486	0.57086	8.70145	0.85831	8.56171	0.19049	6.20453	-0.11978	6.64484	-4.15027
527.6	8.87482	0.56271	8.67142	0.92093	8.48935	0.1608	6.13895	-0.05008	6.64398	-4.21939
527.5	8.91031	0.54215	8.66522	0.86929	8.38116	0.1452	6.08813	0.02835	6.56314	-4.27423
527.4	8.92059	0.50458	8.66742	0.80991	8.30127	0.09039	6.04852	0.07996	6.53854	-4.31839
527.3	8.86563	0.46436	8.71805	0.76495	8.26215	0.10907	6.07275	0.09576	6.62231	-4.35095
527.2	8.75055	0.29349	8.65042	0.67227	8.19904	0.08096	6.04553	0.10126	6.66077	-4.32187
527.1	8.67844	0.23215	8.60513	0.65982	8.18945	0.13254	6.03854	0.1037	6.59189	-4.32233
527	8.62143	0.13147	8.61563	0.68658	8.16119	0.20612	6.08096	0.11316	6.4516	-4.31253
526.9	8.53009	0.10107	8.63028	0.73138	8.12338	0.20532	6.10165	0.10901	6.34546	-4.32162
526.8	8.51117	0.05127	8.65347	0.71368	8.2319	0.1843	6.16727	0.08829	6.30283	-4.33502
526.7	8.51068	-0.11432	8.71912	0.63605	8.24442	0.10626	6.13403	0.07864	6.31177	-4.34805
526.6	8.5119	-0.30341	8.83026	0.63406	8.24316	0.06821	6.11176	0.13318	6.32489	-4.35168
526.5	8.45764	-0.43829	8.85144	0.58337	8.23834	0.04767	6.01511	0.15253	6.36743	-4.3721
526.4	8.35635	-0.65619	8.75851	0.46643	8.11194	-0.05737	5.91345	0.17358	6.38458	-4.37744
526.3	8.31702	-0.83627	8.66449	0.30029	8.02475	-0.18778	5.82834	0.21735	6.32776	-4.40115
526.2	8.27814	-0.979	8.59244	0.15167	7.97491	-0.28598	5.73465	0.29089	6.25574	-4.48669
526.1	8.12952	-1.06079	8.5083	-0.0466	7.8876	-0.42725	5.56769	0.36932	6.17899	-4.5603
526	7.93826	-1.19434	8.44263	-0.22647	7.85608	-0.60193	5.40689	0.41141	6.19516	-4.57593
525.9	7.72403	-1.34796	8.40628	-0.37692	7.80453	-0.78729	5.31882	0.41187	6.24841	-4.54596
525.8	7.62439	-1.42746	8.36594	-0.40668	7.77606	-0.88528	5.27118	0.41217	6.29095	-4.51797
525.7	7.64594	-1.3844	8.31711	-0.36075	7.78705	-0.9039	5.29761	0.39059	6.29767	-4.5636
525.6	7.70084	-1.31863	8.23621	-0.31342	7.82074	-0.97913	5.2724	0.43393	6.29083	-4.53482
525.5	7.81058	-1.21201	8.25912	-0.3118	7.85736	-1.07782	5.19775	0.48044	6.32617	-4.51215
525.4	7.88666	-1.1265	8.29263	-0.33472	7.85843	-1.17218	5.16159	0.48737	6.44748	-4.47714
525.3	8.03635	-1.02667	8.34845	-0.27429	7.96008	-1.1647	5.23096	0.54273	6.52405	-4.49124
525.2	8.18195	-0.97684	8.45096	-0.23624	8.11121	-1.1073	5.24881	0.62827	6.6514	-4.47241
525.1	8.29175	-0.97034	8.47415	-0.20459	8.15399	-1.06378	5.23163	0.6662	6.77322	-4.39624
525	8.44705	-0.90158	8.45465	-0.18753	8.23932	-0.96475	5.28064	0.69986	6.79108	-4.34497
524.9	8.72812	-0.76895	8.59879	-0.05765	8.39532	-0.78275	5.44485	0.73355	6.81631	-4.30856
524.8	8.98904	-0.64194	8.66864	0.0148	8.45346	-0.65494	5.57529	0.77252	6.87164	-4.26285
524.7	9.19196	-0.48575	8.80978	0.06985	8.54684	-0.54865	5.65063	0.7757	6.92593	-4.21436
524.6	9.28088	-0.48581	8.88635	0.09433	8.51593	-0.55472	5.65192	0.72998	6.96277	-4.04495
524.5	9.3707	-0.52432	8.92007	0.08255	8.49902	-0.60648	5.73413	0.69751	7.04221	-3.82733
524.4	9.47778	-0.51401	8.88885	0.09204	8.48947	-0.54153	5.91843	0.64517	7.17749	-3.68854
524.3	9.57867	-0.43842	8.85751	0.14725	8.5072	-0.45209	6.03616	0.57666	7.28192	-3.61545
524.2	9.6376	-0.33612	8.82892	0.23224	8.54834	-0.38062	6.08377	0.54236	7.41534	-3.56076
524.1	9.65891	-0.26965	8.82886	0.26135	8.57431	-0.28244	6.13153	0.58124	7.52823	-3.56393
524	9.72791	-0.15015	8.88977	0.24765	8.60358	-0.18402	6.2572	0.59946	7.65698	-3.61612
523.9	9.7522	-0.10645	8.95172	0.23257	8.6059	-0.11081	6.36612	0.55032	7.72546	-3.68933
523.8	9.70255	-0.12268	8.96875	0.24774	8.61978	-0.0593	6.44907	0.56888	7.77228	-3.77252
523.7	9.74805	-0.10977	8.94684	0.21576	8.64468	-0.1243	6.43796	0.54929	7.80469	-3.84357
523.6	9.77869	-0.07303	8.96106	0.22025	8.61777	-0.17682	6.40564	0.47443	7.85043	-3.93472
523.5	9.72815	-0.01785	8.90744	0.21246	8.59253	-0.24231	6.40494	0.37305	7.84723	-4.03833
523.4	9.66464	0.08127	8.93213	0.21841	8.62625	-0.24869	6.47171	0.3606	7.78998	-4.20529
523.3	9.52957	0.10526	8.90045	0.23825	8.65167	-0.34592	6.49808	0.37708	7.83896	-4.34363
523.2	9.29233	-0.00778	8.77448	0.16223	8.60211	-0.45944	6.4407	0.34168	7.84128	-4.42703
523.1	9.00769	-0.23163	8.65836	0.05313	8.56293	-0.58637	6.35873	0.29923	7.84631	-4.4444
523	8.87042	-0.32962	8.5864	-0.02744	8.5318	-0.54898	6.3887	0.28937	7.86591	-4.45428
522.9	8.87335	-0.30652	8.63318	-0.0564	8.51593	-0.46689	6.43256	0.28375	7.92017	-4.57153
522.8	8.90155	-0.29254	8.69534	-0.07733	8.52762	-0.42493	6.4476	0.25024	7.86261	-4.64584
522.7	8.95999	-0.33594	8.71899	-0.12384	8.57703	-0.47525	6.44751	0.23947	7.73114	-4.67856
522.6	9.01303	-0.39493	8.76245	-0.17999	8.5838	-0.51782	6.50986	0.26309	7.59073	-4.69537
522.5	9.09549	-0.40201	8.82935	-0.23239	8.62167	-0.55939	6.53146	0.25809	7.45599	-4.68802
522.4	9.0809	-0.52704	8.85107	-0.33176	8.59219	-0.64975	6.44287	0.21729	7.3465	-4.63638
522.3	9.07703	-0.65759	8.90787	-0.35413	8.61758	-0.6676	6.35425	0.25046	7.21613	-4.60828
522.2	9.11981	-0.72095	8.96616	-0.38318	8.67081	-0.66568	6.3515	0.26239	7.12601	-4.60162
522.1	9.19714	-0.77509	9.04871	-0.36786	8.76453	-0.59241	6.40485	0.28751	7.05319	-4.55338
522	9.09943	-0.90796	9.04861	-0.3573	8.81696	-0.45062	6.39072	0.29929	6.98651	-4.51385
521.9	8.94501	-1.05655	9.02899	-0.39166	8.73904	-0.4469	6.38638	0.32602	6.91064	-4.47983
521.8	8.81952	-1.1575	9.04413	-0.41248	8.68253	-0.44879	6.3432	0.37103	6.86349	-4.39508
521.7	8.74197	-1.18832	9.035	-0.44382	8.61026	-0.4819	6.24854	0.29572	6.77542	-4.35211
521.6	8.78931	-1.03845	9.104	-0.41995	8.61935	-0.37723	6.25269	0.19003	6.66562	-4.33801
521.5	8.92853	-0.82407	9.19455	-0.29993	8.70691	-0.23822	6.37723	0.12131	6.54462	-4.40701
521.4	9.10349	-0.61432	9.31461	-0.13361	8.82846	-0.11585	6.52646	0.09613	6.39536	-4.54727
521.3	9.21378	-0.59363	9.42584	0.01254	8.92822	-0.08063	6.61945	0.07587	6.32846	-4.60721
521.2	9.22437	-0.66193	9.45264	0.12381	9.01346	-0.05438	6.67386	0.05927	6.34247	-4.66983
521.1	9.2594	-0.65253	9.50781	0.27438	9.0069	0.04294	6.7616	0.04028	6.42191	-4.75839
521	9.32458	-0.59412	9.57471	0.39835	9.01492	0.11856	6.80234	0.02869	6.46118	-4.75922
520.9	9.31134	-0.58948	9.60635	0.42651	9.02686	0.17807	6.82596	0.01535	6.51675	-4.76498
520.8	9.40018	-0.6066	9.66101	0.44974	9.04413	0.26227	6.85516	-0.01321	6.52777	-4.80753
520.7	9.48587	-0.54437	9.69522	0.44049	9.09708	0.37305	6.96118	-0.05325	6.51825	-4.86386
520.6	9.49838	-0.55563	9.71732	0.42981	9.04175	0.42404	6.95154	-0.10086	6.50198	-4.84903
520.5	9.4498	-0.58167	9.67651	0.4303	8.98578	0.41205	6.92227	-0.12271	6.4852	-4.89893
520.4	9.40967	-0.55286	9.64606	0.38608	8.89755	0.33914	6.8963	-0.18933	6.47046	-4.94003
520.3	9.50342	-0.47925	9.72986	0.38721	8.92596	0.26727	6.91064	-0.2952	6.51358	-4.96426
520.2	9.6601	-0.38181	9.79715	0.44559	8.9859	0.33002	6.98886	-0.36563	6.51761	-5.03311
520.1	9.77911	-0.36133	9.8389	0.47369	9.02863	0.37225	7.02991	-0.38898	6.55551	-5.0238
520	9.85193	-0.42651	9.87021	0.48377	9.009	0.40982	6.98468	-0.33994	6.65866	-4.97833
519.9	9.86133	-0.55634	9.91357	0.41922	8.98206	0.40082	6.84021	-0.25922	6.73901	-4.92538
519.8	9.75693	-0.75928	9.8811	0.32178	8.94293	0.29889	6.61359	-0.21558	6.87793	-4.81714
519.7	9.69012	-0.8699	9.84442	0.25971	8.88855	0.3157	6.47061	-0.2096	7.01175	-4.75696
519.6	9.68341	-0.827	9.87943	0.24661	8.88757	0.34567	6.42746	-0.18723	7.02521	-4.754
519.5	9.73874	-0.65488	10.0002	0.29147	8.9946	0.45166	6.47275	-0.13767	7.01218	-4.71756
519.4	9.75323	-0.54648	10.1385	0.32895	9.08563	0.60819	6.49707	-0.08704	7.06036	-4.73843
519.3	9.79276	-0.4733	10.2399	0.35257	9.07016	0.75366	6.53912	-0.06921	7.1665	-4.7771
519.2	9.87436	-0.36774	10.3	0.39325	9.05807	0.82764	6.5405	-0.03961	7.21716	-4.80612
519.1	9.81854	-0.32486	10.3196	0.44232	8.98227	0.85092	6.52859	-0.05075	7.27475	-4.81808
519	9.81384	-0.27542	10.3637	0.51761	8.95959	0.89996	6.5578	-0.07965	7.39133	-4.82089
518.9	9.8161	-0.25705	10.4056	0.5466	8.98026	0.88931	6.56989	-0.15244	7.48724	-4.84598
518.8	9.79846	-0.28854	10.3915	0.47675	8.90411	0.83804	6.49911	-0.2431	7.57156	-4.87964
518.7	9.7868	-0.28275	10.3663	0.4473	8.84454	0.79352	6.37576	-0.23422	7.63501	-4.93448
518.6	9.80414	-0.25998	10.3273	0.37054	8.83963	0.70242	6.36505	-0.17831	7.63776	-5.00443
518.5	9.79764	-0.28943	10.2504	0.28201	8.87552	0.55405	6.30295	-0.15268	7.65613	-5.07568
518.4	9.81174	-0.3046	10.2028	0.30426	8.92642	0.48352	6.34784	-0.14722	7.62204	-5.14197
518.3	9.75757	-0.33167	10.0478	0.28265	8.92404	0.36746	6.4263	-0.15918	7.57721	-5.18597
518.2	9.81369	-0.30161	9.93292	0.34018	8.9068	0.37283	6.55121	-0.16925	7.57654	-5.26453
518.1	9.92831	-0.23142	9.95532	0.36432	8.86865	0.40234	6.72455	-0.11942	7.57913	-5.31421
518	10.106	-0.11966	10.022	0.41907	8.86304	0.40509	6.84369	-0.04922	7.58032	-5.28818
517.9	10.2289	-0.02371	10.0089	0.39615	8.81485	0.39609	6.86887	-0.09024	7.54529	-5.20609
517.8	10.4567	0.02267	10.0589	0.41815	8.81479	0.39206	6.95337	-0.1402	7.45499	-5.16608
517.7	10.608	0.06009	10.0567	0.47882	8.84631	0.27344	6.97495	-0.17172	7.39554	-5.11697
517.6	10.7043	0.07697	10.0392	0.5491	8.89868	0.22574	6.98245	-0.2056	7.32983	-5.14063
517.5	10.7077	0.10989	10.0456	0.65723	9.00256	0.23764	6.98083	-0.23303	7.28464	-5.19821
517.4	10.7858	0.21402	10.1126	0.76428	9.13763	0.2117	6.97952	-0.2312	7.2215	-5.26923
517.3	10.838	0.25531	10.1109	0.78702	9.17981	0.17654	6.96951	-0.24851	7.14502	-5.30338
517.2	10.9036	0.34189	10.0836	0.79358	9.20139	0.20999	6.99759	-0.30939	7.08173	-5.27759
517.1	10.9312	0.34586	10.0514	0.73962	9.21039	0.19907	7.00485	-0.37372	7.02634	-5.28137
517	11.0252	0.40341	10.0947	0.71738	9.24927	0.25171	7.10074	-0.47141	6.96851	-5.22571
516.9	11.0398	0.43158	10.1673	0.79724	9.27432	0.35925	7.11819	-0.52737	6.91321	-5.1539
516.8	11.0634	0.43454	10.2419	0.85449	9.26932	0.46658	7.0835	-0.5769	6.88467	-5.17969
516.7	11.0883	0.38986	10.3407	0.83814	9.28848	0.56711	7.07315	-0.63049	6.9769	-5.18576
516.6	11.1353	0.39337	10.5117	0.86136	9.27341	0.6395	7.086	-0.74097	7.04474	-5.17456
516.5	11.2145	0.44171	10.6128	0.83496	9.27307	0.6694	7.06876	-0.87296	7.06268	-5.2164
516.4	11.2473	0.47589	10.6533	0.78619	9.29199	0.68835	7.0491	-0.93979	7.06192	-5.24966
516.3	11.2095	0.43619	10.7294	0.74786	9.35413	0.71814	7.09775	-0.98019	7.08133	-5.33691
516.2	11.0957	0.36368	10.7445	0.74445	9.35159	0.7059	7.08624	-0.90353	7.1337	-5.36353
516.1	10.958	0.23389	10.6218	0.63767	9.20505	0.6579	6.99161	-0.89795	7.21848	-5.44626
516	10.9042	0.15537	10.5642	0.55869	9.09457	0.61414	6.89258	-0.84137	7.25095	-5.51312
515.9	10.8079	0.12231	10.4968	0.48773	9.0188	0.55612	6.88885	-0.85022	7.34134	-5.51483
515.8	10.6792	0.01617	10.305	0.3259	8.88156	0.423	6.78577	-0.8515	7.38919	-5.45578
515.7	10.6108	-0.07434	10.1755	0.25906	8.86417	0.32782	6.77823	-0.81033	7.4187	-5.35571
515.6	10.5812	-0.08493	10.1559	0.34366	8.92139	0.31522	6.82693	-0.74136	7.40857	-5.2851
515.5	10.5823	-0.01044	10.1582	0.43805	9.01465	0.36728	6.92908	-0.60443	7.34763	-5.18549
515.4	10.5511	0.06125	10.1664	0.50308	9.06302	0.43124	6.94681	-0.48752	7.30597	-5.15753
515.3	10.5121	0.08823	10.1387	0.5112	9.06641	0.44464	6.95352	-0.38037	7.32254	-5.15991
515.2	10.5009	0.10696	10.0993	0.37051	8.98651	0.34802	6.94739	-0.30743	7.38226	-5.19193
515.1	10.4396	0.14825	10.0248	0.21213	8.87473	0.24658	6.87448	-0.29157	7.40335	-5.15741
515	10.4726	0.19418	9.9577	0.05359	8.7865	0.15521	6.83286	-0.25555	7.39487	-5.17572
514.9	10.4252	0.15247	9.87189	-0.09726	8.71121	0.06772	6.78308	-0.13681	7.40915	-5.19891
514.8	10.344	0.08545	9.83881	-0.1709	8.63687	-0.04926	6.77554	-0.10107	7.37823	-5.16949
514.7	10.2103	0.06818	9.77847	-0.22937	8.58023	-0.16559	6.6987	-0.1149	7.35233	-5.09256
514.6	10.1153	0.05457	9.70221	-0.3678	8.54089	-0.2666	6.58359	-0.15402	7.36166	-5.10037
514.5	10.0739	0.10236	9.66779	-0.4241	8.60635	-0.26846	6.49359	-0.23038	7.32178	-5.09924
514.4	9.96536	0.20303	9.66251	-0.45291	8.73389	-0.28046	6.39474	-0.19354	7.25528	-4.98099
514.3	9.88928	0.28088	9.67123	-0.5433	8.83685	-0.23779	6.3584	-0.15888	7.22345	-4.89163
514.2	9.92734	0.34644	9.73917	-0.6387	8.9393	-0.19449	6.29794	-0.11285	7.18414	-4.85532
514.1	10.0291	0.41299	9.81326	-0.70529	8.99661	-0.10864	6.31857	-0.11874	7.15555	-4.89825
514	10.0409	0.35568	9.80475	-0.84287	8.94943	-0.12512	6.2204	-0.13281	7.17123	-4.96777
513.9	9.9978	0.22229	9.81671	-0.92358	8.8992	-0.17526	6.14493	-0.12744	7.20947	-5.0665
513.8	10.0087	0.13809	9.91779	-0.92465	8.90613	-0.20108	6.09286	-0.18869	7.27057	-5.17355
513.7	10.0211	0.0253	9.93985	-0.86307	8.86108	-0.21729	6.03818	-0.27197	7.30206	-5.21786
513.6	10.0361	0.00693	9.95728	-0.78732	8.88821	-0.18778	5.98663	-0.31796	7.27579	-5.25586
513.5	10.0772	0.00504	9.94061	-0.63376	8.98276	-0.13522	5.95465	-0.31516	7.18488	-5.26926
513.4	10.1472	0.03299	9.96655	-0.44247	9.07861	-0.06424	6.00397	-0.29114	7.10321	-5.34232
513.3	10.169	0.09631	9.97348	-0.2833	9.22162	0.00693	6.06995	-0.24219	7.07391	-5.3699
513.2	10.1432	0.10132	9.96921	-0.16071	9.37802	0.02914	6.10278	-0.20438	7.05582	-5.36038
513.1	10.1945	0.13089	9.95444	-0.02936	9.55161	0.07385	6.12598	-0.16614	7.06696	-5.39572
513	10.2674	0.11298	9.97461	0.10077	9.62537	0.13843	6.20483	-0.13992	7.04077	-5.42722
512.9	10.3388	0.18094	10.0368	0.272	9.76935	0.2305	6.2836	-0.10846	6.99899	-5.47577
512.8	10.3685	0.17505	10.0955	0.39743	9.87439	0.31821	6.39899	-0.0556	7.0509	-5.57367
512.7	10.3427	0.09622	10.0939	0.44318	9.91382	0.38834	6.43143	-0.10797	7.10184	-5.68411
512.6	10.321	-0.01074	10.1133	0.5271	9.95023	0.39951	6.44412	-0.16147	7.12213	-5.74863
512.5	10.3751	-0.04776	10.2033	0.69046	9.98148	0.43884	6.56635	-0.17709	7.09464	-5.82816
512.4	10.377	-0.08841	10.3169	0.81213	10.0199	0.42011	6.64252	-0.14163	7.0607	-5.86029
512.3	10.3482	-0.02924	10.4077	0.8819	10.0875	0.40686	6.75385	-0.11765	6.99963	-5.9566
512.2	10.3794	-0.00671	10.4374	0.86359	10.1072	0.3952	6.8194	-0.09253	6.96838	-5.99631
512.1	10.4269	0.04245	10.485	0.85864	10.1619	0.41263	6.94128	-0.03687	6.96078	-6.03571
512	10.4066	0.07678	10.5273	0.77716	10.2078	0.35721	7.03088	0.00314	6.97113	-6.03278
511.9	10.3051	0.03009	10.5295	0.71002	10.1783	0.30176	7.07672	-0.02704	7.02582	-6.01263
511.8	10.2103	-0.06308	10.5428	0.64108	10.1199	0.28644	7.14307	-0.03583	7.13022	-6.00479
511.7	10.1098	-0.12604	10.513	0.58987	10.1046	0.26123	7.17923	-0.04697	7.15842	-5.96899
511.6	9.97946	-0.12961	10.5061	0.56857	10.084	0.26544	7.21307	-0.11804	7.16025	-5.98764
511.5	9.95212	-0.14008	10.5318	0.53778	9.99051	0.30353	7.21704	-0.17206	7.13708	-6.05939
511.4	9.92847	-0.17383	10.541	0.48181	9.91937	0.34552	7.16241	-0.19894	7.14642	-6.13278
511.3	9.90179	-0.27173	10.4963	0.38101	9.89087	0.34174	7.11533	-0.19293	7.159	-6.21854
511.2	9.86859	-0.37921	10.4616	0.24231	9.7699	0.3064	7.07855	-0.23752	7.21439	-6.314
511.1	9.93658	-0.34815	10.5023	0.21652	9.76553	0.30707	7.08154	-0.30429	7.20203	-6.43646
511	10.0328	-0.31329	10.5757	0.21912	9.76129	0.31818	7.11658	-0.34177	7.16785	-6.53519
510.9	10.0447	-0.30402	10.6301	0.11908	9.68973	0.33801	7.14594	-0.36591	7.18185	-6.63809
510.8	10.0264	-0.2572	10.6047	0.0433	9.61783	0.30893	7.10406	-0.41473	7.24536	-6.71619
510.7	10.0102	-0.22922	10.5261	-0.05093	9.52289	0.27734	7.04749	-0.49158	7.31937	-6.8374
510.6	9.99567	-0.19531	10.4349	-0.18424	9.40778	0.24133	6.95288	-0.62473	7.34604	-6.91293
510.5	9.95804	-0.11105	10.3459	-0.23816	9.35678	0.17493	6.91461	-0.71906	7.32886	-6.9617
510.4	9.8674	-0.0603	10.2148	-0.26639	9.30295	0.11853	6.89334	-0.75919	7.31335	-7.01755
510.3	9.86877	0.00848	10.1439	-0.20639	9.26837	0.20544	6.9628	-0.78192	7.31006	-7.1059
510.2	9.89072	0.07224	10.1384	-0.17136	9.27576	0.29123	7.021	-0.83939	7.28293	-7.17764
510.1	9.92844	0.12091	10.2071	-0.18561	9.28348	0.32871	6.97751	-0.81699	7.27872	-7.22208
510	10.0107	0.09732	10.2828	-0.25101	9.21371	0.34625	6.93588	-0.76541	7.26596	-7.26749
509.9	10.1116	0.08847	10.3344	-0.353	9.24847	0.34964	6.93127	-0.65115	7.30228	-7.29141
509.8	10.1324	0.08118	10.3995	-0.4122	9.33469	0.28531	6.93506	-0.58609	7.38028	-7.24661
509.7	10.1443	0.12128	10.4801	-0.4484	9.45728	0.2605	6.97394	-0.5488	7.43747	-7.11554
509.6	10.1998	0.23419	10.5639	-0.39493	9.56506	0.2225	6.96277	-0.52277	7.43872	-6.96136
509.5	10.2117	0.293	10.5971	-0.33405	9.57593	0.18918	6.98056	-0.45593	7.42429	-6.84378
509.4	10.1916	0.28418	10.5203	-0.37759	9.45395	0.10367	7.02151	-0.42685	7.41006	-6.72928
509.3	10.1548	0.25864	10.4927	-0.39554	9.39346	0.00589	7.08246	-0.41144	7.44415	-6.65833
509.2	10.1371	0.25525	10.4366	-0.3602	9.42538	-0.06845	7.14294	-0.32709	7.4498	-6.56491
509.1	10.1807	0.25073	10.4304	-0.31162	9.51877	-0.01358	7.28357	-0.19556	7.44321	-6.43594
509	10.2932	0.24136	10.4639	-0.22638	9.64038	0.03857	7.38718	0.01736	7.41727	-6.29575
508.9	10.3885	0.224	10.4677	-0.19309	9.74634	0.03217	7.4245	0.25467	7.42526	-6.16251
508.8	10.5013	0.17349	10.5406	-0.20209	9.76648	0.05853	7.42673	0.39291	7.46542	-6.0882
508.7	10.6233	0.07065	10.706	-0.21118	9.83093	0.05698	7.43787	0.43155	7.54739	-6.0296
508.6	10.6654	-0.06329	10.8421	-0.23529	9.83237	-0.01755	7.4158	0.51352	7.64572	-5.99048
508.5	10.6852	-0.13501	10.9415	-0.27765	9.77231	-0.09155	7.40649	0.58716	7.69772	-6.00177
508.4	10.5914	-0.21716	10.9334	-0.37024	9.74094	-0.22138	7.34354	0.61365	7.77094	-5.99265
508.3	10.5145	-0.24915	10.9417	-0.37869	9.7204	-0.28427	7.28668	0.59863	7.84915	-5.95822
508.2	10.4192	-0.33911	10.9423	-0.37799	9.63824	-0.35684	7.20026	0.58337	7.85242	-5.94882
508.1	10.3658	-0.42624	10.9366	-0.39481	9.54428	-0.44043	7.1041	0.59677	7.79776	-5.93951
508	10.3739	-0.52811	10.9066	-0.36469	9.44751	-0.49115	7.07239	0.58429	7.77579	-6.00906
507.9	10.3643	-0.6095	10.8418	-0.36136	9.36304	-0.5293	7.07715	0.55502	7.74442	-6.08017
507.8	10.3779	-0.685	10.8889	-0.33926	9.36331	-0.55588	7.09457	0.54843	7.76013	-6.11401
507.7	10.3969	-0.65445	10.977	-0.3082	9.42593	-0.54352	7.12784	0.56207	7.76575	-6.14423
507.6	10.4266	-0.59348	10.9899	-0.24564	9.48669	-0.51883	7.19186	0.5668	7.69556	-6.09006
507.5	10.4561	-0.56528	10.9999	-0.24463	9.53815	-0.50217	7.13129	0.53745	7.69205	-6.06793
507.4	10.4967	-0.51187	11.0225	-0.21182	9.57639	-0.49316	7.07034	0.48386	7.70575	-6.02338
507.3	10.4884	-0.4866	11.0169	-0.14459	9.55371	-0.45148	7.07559	0.3624	7.77026	-6.01968
507.2	10.4439	-0.47876	11.0851	-0.03345	9.54208	-0.37274	7.13336	0.26346	7.77451	-6.02591
507.1	10.4558	-0.35165	11.1496	0.19638	9.59338	-0.20117	7.25171	0.18658	7.7406	-6.02301
507	10.4581	-0.21817	11.0688	0.31503	9.578	-0.10849	7.3248	0.18384	7.66074	-5.99387
506.9	10.5345	-0.08752	10.9828	0.41919	9.62961	-0.05045	7.37219	0.14224	7.58594	-5.97052
506.8	10.5959	0.0369	10.9346	0.53037	9.72662	0.08551	7.46509	0.05716	7.54044	-5.92426
506.7	10.7242	0.13797	10.9572	0.73279	9.86298	0.21933	7.52808	-0.03223	7.43481	-5.94907
506.6	10.8781	0.23285	10.9619	0.91184	10.0462	0.31796	7.60013	-0.07983	7.29294	-6.00681
506.5	11.0479	0.37698	10.9375	1.03421	10.1923	0.45245	7.68597	-0.11505	7.25339	-6.04593
506.4	11.1572	0.49301	10.9959	1.146	10.2922	0.60638	7.75668	-0.15216	7.23874	-6.14273
506.3	11.1377	0.51114	10.9944	1.14331	10.343	0.69074	7.83527	-0.16867	7.21924	-6.18494
506.2	11.1185	0.44922	10.9695	1.11621	10.3753	0.74283	7.86542	-0.17136	7.1933	-6.24655
506.1	11.1662	0.42172	10.9449	1.15192	10.397	0.76575	7.85294	-0.16303	7.14194	-6.29343
506	11.2252	0.34982	10.9081	1.23343	10.3475	0.7229	7.81302	-0.13596	7.09174	-6.31229
505.9	11.2111	0.27402	10.9045	1.30212	10.3127	0.71701	7.75119	-0.09167	7.13483	-6.4147
505.8	11.1882	0.25122	10.9142	1.37762	10.2637	0.69879	7.77875	-0.03891	7.16592	-6.50159
505.7	11.1263	0.13821	10.908	1.33612	10.1475	0.64331	7.74393	-0.08411	7.15991	-6.5466
505.6	11.1588	0.08145	10.933	1.31638	10.1302	0.61133	7.65384	-0.09128	7.17365	-6.63623
505.5	11.1615	-0.02756	10.867	1.19067	10.0639	0.53616	7.47992	-0.01688	7.28082	-6.77652
505.4	11.2002	-0.19931	10.8345	0.9845	9.96399	0.41293	7.32324	0.03012	7.35815	-6.89127
505.3	11.2745	-0.27756	10.9101	0.78455	9.91351	0.35413	7.20346	0.02188	7.43805	-6.96555
505.2	11.2838	-0.36917	10.931	0.62277	9.86652	0.32919	7.11993	0.05148	7.47754	-6.97049
505.1	11.2894	-0.45017	10.9172	0.49658	9.80777	0.24847	7.08463	0.07779	7.49039	-6.96838
505	11.2695	-0.48813	10.9297	0.34894	9.72906	0.20044	7.09396	0.09012	7.47375	-6.92993
504.9	11.2809	-0.50189	10.9738	0.24719	9.6196	0.13629	7.09979	0.04224	7.49487	-6.88763
504.8	11.3392	-0.53021	10.9661	0.19843	9.5452	0.0567	7.13	-0.02988	7.46017	-6.87787
504.7	11.3773	-0.47095	10.9221	0.23776	9.52176	-0.03094	7.16626	-0.06668	7.45453	-6.90164
504.6	11.4929	-0.31397	10.9424	0.27493	9.61115	-0.01797	7.19327	-0.14172	7.53372	-6.93655
504.5	11.5526	-0.15122	10.9981	0.31064	9.7077	0.01593	7.20398	-0.20648	7.67377	-6.90912
504.4	11.4951	-0.02744	11.0088	0.27695	9.74292	0.03098	7.18106	-0.22684	7.84549	-6.92841
504.3	11.4901	0.03934	11.0623	0.22318	9.82016	0.07614	7.19092	-0.24298	7.96286	-6.96933
504.2	11.5704	0.06192	11.1311	0.16983	9.87256	0.10385	7.27158	-0.30118	7.93924	-6.96127
504.1	11.6678	0.07526	11.2498	0.17563	9.96622	0.14981	7.35223	-0.36987	7.93091	-7.00064
504	11.8426	0.15649	11.3894	0.26651	10.1057	0.26373	7.47064	-0.30081	7.95657	-7.01474
503.9	11.9698	0.17877	11.4866	0.35077	10.1787	0.33221	7.5788	-0.30951	7.9845	-6.9747
503.8	12.0402	0.17917	11.5746	0.43976	10.31	0.39517	7.66974	-0.40225	7.98895	-6.88974
503.7	12.0564	0.19354	11.5246	0.47586	10.4496	0.44733	7.71973	-0.45209	8.00101	-6.80728
503.6	12.0156	0.21121	11.4903	0.55591	10.5011	0.3956	7.67764	-0.46988	8.00186	-6.77478
503.5	11.9873	0.25308	11.5021	0.59116	10.5409	0.32517	7.63663	-0.51541	7.97897	-6.78513
503.4	11.9919	0.32694	11.5111	0.56152	10.5868	0.29019	7.60886	-0.49088	8.01404	-6.7691
503.3	12.0244	0.3942	11.5113	0.5618	10.6198	0.24625	7.59171	-0.46133	8.0593	-6.73572
503.2	12.0383	0.43628	11.5135	0.54489	10.6991	0.25461	7.58136	-0.38184	8.11737	-6.70776
503.1	12.0139	0.48035	11.5393	0.48212	10.7381	0.32867	7.54761	-0.28525	8.1647	-6.6965
503	11.9826	0.38556	11.6153	0.4165	10.7227	0.31097	7.50424	-0.24414	8.16943	-6.63409
502.9	11.9403	0.293	11.6176	0.34985	10.5982	0.202	7.41739	-0.1944	8.09714	-6.60516
502.8	11.961	0.21381	11.5873	0.26907	10.5716	0.11307	7.4032	-0.15656	7.99188	-6.59424
502.7	11.9764	0.14768	11.5536	0.19656	10.6255	0.10556	7.44644	-0.12671	7.85315	-6.56897
502.6	11.9996	0.16953	11.511	0.15173	10.692	0.11533	7.43854	-0.1506	7.78702	-6.54153
502.5	11.9933	0.23581	11.4305	0.18042	10.7299	0.08353	7.39536	-0.17441	7.7822	-6.51987
502.4	11.9053	0.17807	11.3115	0.13471	10.7033	-0.02536	7.28656	-0.2562	7.77243	-6.49313
502.3	11.8225	0.15601	11.2565	0.07602	10.7309	-0.12964	7.25519	-0.33136	7.73917	-6.47556
502.2	11.7292	0.15668	11.2202	-0.02875	10.7603	-0.23624	7.24728	-0.36636	7.62439	-6.48282
502.1	11.7181	0.14017	11.2108	-0.09503	10.7849	-0.32529	7.27362	-0.38391	7.48074	-6.51779
502	11.6546	0.01471	11.2116	-0.12729	10.7205	-0.37222	7.29706	-0.39703	7.38498	-6.57303
501.9	11.664	-0.10629	11.1772	-0.13571	10.712	-0.37863	7.37161	-0.41748	7.30331	-6.60397
501.8	11.7249	-0.17151	11.1477	-0.1163	10.6105	-0.35437	7.43277	-0.41766	7.30038	-6.64578
501.7	11.7895	-0.22461	11.1188	-0.09592	10.5373	-0.33502	7.44586	-0.44074	7.31754	-6.69449
501.6	11.8186	-0.25085	11.109	-0.07281	10.4481	-0.26816	7.4537	-0.51575	7.32825	-6.73709
501.5	11.8114	-0.31906	11.1022	-0.03876	10.3792	-0.25937	7.45551	-0.6344	7.30624	-6.80817
501.4	11.8261	-0.3186	11.0926	-0.01556	10.3529	-0.22971	7.56879	-0.70276	7.30667	-6.86252
501.3	11.8227	-0.29862	11.1	-0.01196	10.355	-0.19675	7.68735	-0.72046	7.31174	-6.90067
501.2	11.8272	-0.26709	11.1899	0.01727	10.3666	-0.10565	7.7804	-0.72214	7.32529	-6.91278
501.1	11.9211	-0.22418	11.2964	0.08716	10.3688	0.00726	7.84094	-0.79895	7.31387	-6.9166
501	12.0108	-0.16058	11.4004	0.18027	10.3691	0.06653	7.86664	-0.85532	7.31247	-6.93961
500.9	12.0943	-0.10416	11.4648	0.23483	10.3738	0.11246	7.89838	-0.89902	7.35861	-7.03738
500.8	12.0976	-0.07208	11.4427	0.18378	10.3562	0.12851	7.9599	-0.87753	7.3562	-7.10931
500.7	12.1049	-0.00934	11.4186	0.15372	10.3157	0.1348	7.99197	-0.8302	7.36591	-7.2005
500.6	12.0927	0.01199	11.3635	0.11792	10.2587	0.20224	7.93668	-0.80423	7.38864	-7.26566
500.5	12.147	0.10458	11.3874	0.18265	10.2404	0.34906	7.92499	-0.78201	7.45285	-7.27249
500.4	12.2166	0.17499	11.405	0.23996	10.2086	0.45566	7.85843	-0.72754	7.5087	-7.28159
[truncated: 3,004 more rows]

## Sheet: Figure 1b
Figure 1b
g-factor response of L0.06
wavelength	L0.06	1cy-OH	1cy-H	2cy-OH	2cy-H	3cy-OH	3cy-H	8cy-OH	8cy-H	D0.03
200.501	-0.0026	5.60642e-05	8.27968e-05	2.39044e-05	9.59252e-05	2.40395e-05	9.35444e-06	6.17445e-06	1.03438e-05	0.00141
201.002	-0.00272	5.41757e-05	9.14401e-05	-2.77134e-06	7.12514e-05	3.91319e-05	2.59799e-05	4.09847e-06	1.33408e-05	0.00148
201.503	-0.00282	3.32055e-05	5.00017e-05	-2.08647e-05	4.60163e-05	2.00746e-05	1.90074e-05	1.2111e-05	6.74924e-06	0.00136
202.004	-0.00302	4.58866e-05	5.66851e-05	-1.93032e-05	6.01278e-05	1.64062e-05	1.58612e-05	1.06311e-05	9.87308e-07	0.00135
202.505	-0.00319	4.68147e-05	-2.48938e-05	-2.32976e-05	8.58615e-05	2.22693e-05	1.16116e-05	1.54705e-05	1.00136e-05	0.00141
203.006	-0.00337	4.81608e-05	-0.000190221	1.21472e-06	7.53363e-05	2.97993e-05	5.3666e-05	1.16806e-06	3.49403e-06	0.0016
203.507	-0.00352	2.95937e-05	-0.000836613	2.24213e-05	7.04176e-06	4.75493e-05	7.50633e-05	2.11388e-06	7.01263e-06	0.00176
204.008	-0.00367	1.22186e-05	-0.0015	1.45115e-05	-0.000271264	4.74323e-05	2.31306e-05	8.29349e-06	7.4331e-06	0.00188
204.509	-0.00386	8.50218e-07	-0.0021	8.32579e-06	-0.00086619	4.30107e-05	-0.000271643	9.87291e-06	1.17136e-05	0.00197
205.01	-0.00407	9.37516e-07	-0.00265	-8.72822e-06	-0.00151	2.68288e-05	-0.000735951	5.43174e-06	2.57003e-06	0.00211
205.511	-0.00433	-1.28643e-05	-0.00315	1.41974e-05	-0.00213	3.84604e-06	-0.00121	5.79709e-06	-1.82138e-05	0.00227
206.012	-0.00454	-7.37416e-06	-0.0036	2.88972e-05	-0.00252	1.2487e-05	-0.00164	4.27673e-08	-0.000133309	0.0023
206.513	-0.00474	7.90681e-06	-0.00416	2.23378e-05	-0.00282	1.55848e-05	-0.00185	1.88463e-06	-0.000436528	0.00237
207.014	-0.00492	2.66925e-05	-0.00452	1.87691e-05	-0.00318	1.46161e-05	-0.00209	7.84815e-06	-0.000776468	0.00244
207.515	-0.00512	3.54797e-05	-0.00496	7.53455e-06	-0.00357	1.51276e-05	-0.00233	8.46341e-06	-0.00104	0.0026
208.016	-0.00529	1.89207e-05	-0.00542	3.30557e-05	-0.00401	-2.45194e-06	-0.00269	1.28501e-05	-0.00138	0.00275
208.517	-0.00545	2.6895e-05	-0.00602	2.29565e-05	-0.00456	1.66139e-05	-0.00311	7.36854e-06	-0.00165	0.00293
209.018	-0.00563	1.02836e-05	-0.00648	2.96695e-05	-0.0051	3.30706e-06	-0.0035	7.68963e-06	-0.00189	0.0031
209.519	-0.00584	7.80975e-06	-0.007	2.0466e-05	-0.00578	3.77573e-06	-0.00396	4.62052e-06	-0.00219	0.00329
210.02	-0.00605	5.7886e-06	-0.00763	5.53352e-06	-0.00652	1.48494e-05	-0.00457	2.35985e-06	-0.00254	0.00351
210.521	-0.00628	1.63109e-05	-0.0083	-8.5731e-06	-0.00737	1.60494e-05	-0.0053	-1.58143e-06	-0.00294	0.00375
211.022	-0.00645	-9.14004e-06	-0.00867	-1.03059e-05	-0.0079	3.19301e-05	-0.00574	-3.06125e-06	-0.00321	0.00396
211.523	-0.00665	1.54509e-05	-0.00912	3.48598e-06	-0.0085	4.09338e-05	-0.00626	-3.91558e-06	-0.00354	0.00419
212.024	-0.00682	2.9713e-05	-0.0094	5.16868e-06	-0.00896	3.42911e-05	-0.0067	-1.94917e-06	-0.00387	0.00444
212.525	-0.00701	6.09806e-05	-0.0097	1.93688e-05	-0.00945	-4.05992e-07	-0.00718	4.73159e-08	-0.00425	0.00471
213.026	-0.00713	6.83123e-05	-0.01001	5.39518e-05	-0.00989	-1.03914e-05	-0.0076	4.47378e-06	-0.00454	0.00499
213.527	-0.0073	6.79146e-05	-0.01037	7.55486e-05	-0.01041	-3.77269e-05	-0.00811	3.50579e-06	-0.00488	0.00529
214.028	-0.00751	3.36002e-05	-0.01075	6.93952e-05	-0.01085	-2.06203e-05	-0.00852	6.50783e-06	-0.00523	0.00559
214.529	-0.00776	-2.4198e-06	-0.01114	2.59756e-05	-0.01132	-1.91202e-05	-0.00897	-1.53769e-06	-0.00565	0.00591
215.03	-0.00794	-2.91016e-05	-0.01144	1.56012e-05	-0.01178	-2.40131e-05	-0.00942	1.71167e-05	-0.00604	0.00618
215.531	-0.00807	-2.36225e-06	-0.01178	2.45587e-05	-0.01225	-2.69443e-05	-0.00987	3.39443e-05	-0.00648	0.00647
216.032	-0.00817	2.46828e-05	-0.01204	2.48053e-05	-0.01264	-3.14818e-05	-0.0102	4.16222e-05	-0.00683	0.00674
216.533	-0.00831	2.69958e-05	-0.01235	3.24736e-05	-0.01305	1.77283e-05	-0.01055	5.06292e-05	-0.00718	0.00701
217.034	-0.00844	7.31208e-07	-0.01256	1.21623e-05	-0.01335	2.43553e-07	-0.01083	2.77733e-05	-0.00746	0.00725
217.535	-0.00855	-4.2058e-05	-0.01276	4.79646e-05	-0.01363	-5.78273e-06	-0.01109	5.08205e-05	-0.00777	0.00748
218.036	-0.00865	-1.95323e-05	-0.01292	0.000103153	-0.01387	2.98835e-05	-0.01136	0.000105368	-0.00807	0.00771
218.537	-0.00873	3.78517e-05	-0.01312	6.76066e-05	-0.01415	-3.82174e-05	-0.01165	0.000204788	-0.00841	0.00793
219.038	-0.00881	8.23902e-06	-0.01327	4.59512e-06	-0.01444	1.81712e-05	-0.01195	0.00024652	-0.00874	0.00809
219.539	-0.00886	9.13159e-05	-0.01343	-4.44553e-06	-0.01474	3.1893e-05	-0.01226	0.000330635	-0.00909	0.00826
220.04	-0.00891	0.000210942	-0.01367	1.80595e-05	-0.01502	0.000108325	-0.01254	0.000366471	-0.00939	0.0084
220.541	-0.00896	0.000486514	-0.0139	0.000163928	-0.01526	0.000199269	-0.01281	0.000577132	-0.00968	0.00856
221.042	-0.00899	0.000718309	-0.01401	0.000217894	-0.01542	0.000233128	-0.01301	0.000715992	-0.00993	0.00862
221.543	-0.00898	0.000903859	-0.0141	0.000292766	-0.01558	0.000328589	-0.0132	0.000843649	-0.01017	0.00861
222.044	-0.00894	0.00109	-0.01417	0.000309467	-0.01575	0.000421756	-0.01335	0.000972869	-0.01041	0.00858
222.545	-0.00886	0.00127	-0.01423	0.000371972	-0.01588	0.000489878	-0.01352	0.00113	-0.01063	0.00853
223.046	-0.00878	0.00143	-0.01425	0.000453258	-0.01597	0.000547406	-0.01364	0.00127	-0.01085	0.00849
223.547	-0.00867	0.00164	-0.01421	0.000537437	-0.01604	0.000634757	-0.01372	0.00146	-0.01104	0.00844
224.048	-0.00854	0.00182	-0.01421	0.000632907	-0.01612	0.000700439	-0.01385	0.00165	-0.01122	0.00836
224.549	-0.0084	0.00205	-0.0142	0.000740488	-0.01614	0.000807877	-0.01388	0.00188	-0.01143	0.00826
225.05	-0.00823	0.00227	-0.01414	0.000857478	-0.01616	0.000934074	-0.01392	0.00208	-0.0116	0.00811
225.551	-0.00806	0.00253	-0.01406	0.000994558	-0.01616	0.00106	-0.01392	0.00229	-0.0118	0.00792
226.052	-0.00783	0.00271	-0.01393	0.00108	-0.01614	0.00115	-0.01391	0.00242	-0.01192	0.00766
226.553	-0.00759	0.00292	-0.01379	0.00116	-0.0161	0.00126	-0.01388	0.00259	-0.01204	0.00741
227.054	-0.00736	0.00307	-0.01362	0.00122	-0.01599	0.00133	-0.01379	0.0027	-0.01213	0.00715
227.555	-0.00712	0.00321	-0.01343	0.00131	-0.01587	0.0014	-0.0137	0.00284	-0.01222	0.0069
228.056	-0.00684	0.00331	-0.01319	0.00141	-0.01576	0.00149	-0.01361	0.00295	-0.01234	0.00663
228.557	-0.00654	0.00344	-0.01294	0.00153	-0.01559	0.00161	-0.0135	0.00308	-0.01241	0.00631
229.058	-0.00616	0.00357	-0.01265	0.00162	-0.01537	0.00173	-0.0133	0.00316	-0.01248	0.00595
229.559	-0.0058	0.00373	-0.01236	0.00169	-0.01515	0.00183	-0.01309	0.00321	-0.01251	0.00556
230.06	-0.00541	0.00383	-0.01207	0.00173	-0.01485	0.00188	-0.01282	0.00322	-0.01249	0.00514
230.561	-0.00503	0.0039	-0.01172	0.00179	-0.01451	0.0019	-0.0125	0.00325	-0.01245	0.00471
231.062	-0.00459	0.00395	-0.01128	0.00185	-0.01411	0.00194	-0.01214	0.00325	-0.01236	0.00427
231.563	-0.00413	0.00397	-0.01083	0.00189	-0.01371	0.00196	-0.01175	0.00323	-0.01226	0.00379
232.064	-0.00368	0.00398	-0.01033	0.00193	-0.01328	0.00198	-0.01137	0.00319	-0.01218	0.0033
232.565	-0.00319	0.00399	-0.00985	0.00196	-0.01284	0.00199	-0.01098	0.00313	-0.01206	0.00276
233.066	-0.00267	0.004	-0.00934	0.002	-0.01234	0.00201	-0.01054	0.0031	-0.01188	0.00222
233.567	-0.00212	0.00401	-0.00879	0.00204	-0.01182	0.00202	-0.01002	0.00303	-0.0117	0.00163
234.068	-0.00155	0.00399	-0.0082	0.00206	-0.01126	0.00202	-0.0095	0.00295	-0.01151	0.00105
234.569	-0.000959297	0.00397	-0.00758	0.00208	-0.01068	0.00202	-0.00895	0.00287	-0.01129	0.000443585
235.07	-0.000336006	0.00392	-0.00692	0.00207	-0.01006	0.00202	-0.00837	0.00278	-0.01101	-0.000173142
235.571	0.000324584	0.00386	-0.00622	0.00208	-0.00936	0.00202	-0.00774	0.00269	-0.01069	-0.000802984
236.072	0.000987511	0.00379	-0.00548	0.00206	-0.0086	0.00202	-0.00708	0.00259	-0.0103	-0.00146
236.573	0.00169	0.00369	-0.00472	0.00206	-0.00781	0.002	-0.00636	0.00248	-0.00987	-0.00215
237.074	0.00239	0.00358	-0.00393	0.00203	-0.007	0.00195	-0.00565	0.00235	-0.0094	-0.00285
237.575	0.00312	0.00348	-0.00312	0.002	-0.00619	0.00191	-0.0049	0.00223	-0.00889	-0.00359
238.076	0.00386	0.00336	-0.00229	0.00194	-0.00535	0.00185	-0.00412	0.00209	-0.00833	-0.00432
238.577	0.00463	0.00325	-0.00143	0.0019	-0.00447	0.0018	-0.00328	0.00197	-0.00776	-0.00506
239.078	0.00542	0.00316	-0.000523209	0.00188	-0.00355	0.00175	-0.00241	0.00184	-0.00719	-0.0058
239.579	0.00622	0.00304	0.000421238	0.00184	-0.00257	0.00168	-0.00152	0.0017	-0.00659	-0.00655
240.08	0.00702	0.00289	0.00137	0.00178	-0.0016	0.0016	-0.00065369	0.00155	-0.00594	-0.00731
240.581	0.00782	0.00273	0.00233	0.00172	-0.00060509	0.00155	0.000241361	0.00138	-0.00525	-0.00808
241.082	0.00859	0.00255	0.00328	0.00165	0.000393432	0.00146	0.00116	0.00121	-0.00453	-0.00885
241.583	0.00936	0.00238	0.00424	0.00158	0.00142	0.00137	0.00211	0.00104	-0.00379	-0.00961
242.084	0.01016	0.0022	0.00522	0.00151	0.00247	0.00126	0.00306	0.000870982	-0.00305	-0.01036
242.585	0.01095	0.002	0.00625	0.00142	0.00355	0.00117	0.00402	0.000724201	-0.00229	-0.01109
243.086	0.01174	0.0018	0.00731	0.00135	0.00463	0.00109	0.00499	0.000530007	-0.00153	-0.01182
243.587	0.01253	0.00157	0.00834	0.00127	0.00572	0.000997917	0.006	0.000358819	-0.000750905	-0.01252
244.088	0.01327	0.00135	0.00936	0.00119	0.00681	0.000911709	0.00704	0.000155623	4.37598e-05	-0.01321
244.589	0.01397	0.00112	0.01036	0.00109	0.00788	0.000777415	0.00802	-1.82747e-05	0.000870739	-0.01389
245.09	0.01468	0.000913762	0.01133	0.000993082	0.00896	0.000653157	0.009	-0.000201869	0.00169	-0.01455
245.591	0.01537	0.000695601	0.0123	0.00088781	0.01004	0.000534479	0.00996	-0.0003917	0.00251	-0.0152
246.092	0.01604	0.000455638	0.01325	0.000794731	0.01109	0.000415849	0.01092	-0.000605198	0.00331	-0.01579
246.593	0.01669	0.000218022	0.0142	0.000701105	0.01213	0.000314745	0.01188	-0.000809679	0.00411	-0.01637
247.094	0.0173	1.29187e-07	0.01513	0.000592279	0.01315	0.000195581	0.01282	-0.00101	0.0049	-0.01688
247.595	0.01786	-0.000237231	0.01601	0.000473303	0.01413	5.77837e-05	0.01375	-0.00119	0.0057	-0.01737
248.096	0.01833	-0.000455708	0.01686	0.00035781	0.01507	-8.18676e-05	0.01463	-0.00141	0.00645	-0.01779
248.597	0.01876	-0.000688521	0.01768	0.000259336	0.01596	-0.000188984	0.01548	-0.00162	0.00718	-0.01821
249.098	0.01917	-0.000897627	0.01844	0.000169372	0.01685	-0.000284676	0.01624	-0.0018	0.00788	-0.01861
249.599	0.01953	-0.0011	0.01917	6.56788e-05	0.01769	-0.00037048	0.01695	-0.00196	0.00859	-0.01897
250.1	0.01995	-0.00131	0.01988	-1.45424e-05	0.01851	-0.000468506	0.01775	-0.00213	0.00928	-0.01929
250.601	0.0203	-0.00153	0.02052	-0.00011705	0.01925	-0.000573269	0.01847	-0.0023	0.00993	-0.01957
251.102	0.02056	-0.00173	0.02111	-0.000199787	0.01999	-0.000666936	0.01909	-0.00247	0.01052	-0.0198
251.603	0.02076	-0.00191	0.02166	-0.000305657	0.02065	-0.000762155	0.01964	-0.0026	0.0111	-0.02002
252.104	0.02092	-0.00205	0.02215	-0.000371537	0.02125	-0.000862359	0.0202	-0.00276	0.01168	-0.0202
252.605	0.02104	-0.0022	0.02259	-0.000429101	0.0218	-0.000942896	0.02074	-0.00292	0.01222	-0.0203
253.106	0.02119	-0.00234	0.02304	-0.000477952	0.02241	-0.000999542	0.02125	-0.00307	0.01274	-0.0204
253.607	0.0213	-0.0025	0.02345	-0.000533612	0.02294	-0.00104	0.02171	-0.00318	0.01322	-0.02046
254.108	0.02133	-0.00263	0.02381	-0.000590228	0.02336	-0.00108	0.02204	-0.00327	0.01362	-0.02049
254.609	0.02135	-0.00274	0.02412	-0.000629599	0.02372	-0.00113	0.02237	-0.00338	0.01402	-0.02051
255.11	0.02134	-0.00285	0.02433	-0.000670487	0.02405	-0.0012	0.02268	-0.00349	0.01438	-0.02052
255.611	0.0213	-0.00293	0.02449	-0.000699078	0.02433	-0.00123	0.02295	-0.00358	0.01472	-0.0205
256.112	0.02121	-0.00302	0.0246	-0.000723719	0.02457	-0.00126	0.02309	-0.00365	0.01504	-0.02043
256.613	0.0211	-0.00311	0.02467	-0.000736303	0.02476	-0.00127	0.0232	-0.00373	0.0153	-0.02034
257.114	0.02093	-0.00319	0.02468	-0.000785463	0.02486	-0.00129	0.02331	-0.00379	0.0155	-0.02023
257.615	0.02076	-0.00325	0.02467	-0.000819574	0.02493	-0.00131	0.02339	-0.00385	0.01566	-0.02013
258.116	0.02061	-0.00329	0.02467	-0.000851465	0.02501	-0.00131	0.02343	-0.00391	0.01581	-0.02002
258.617	0.02046	-0.00332	0.02466	-0.000838693	0.02505	-0.0013	0.02349	-0.00397	0.01595	-0.0199
259.118	0.02032	-0.00336	0.02464	-0.00082268	0.02505	-0.00128	0.02353	-0.00402	0.01607	-0.01978
259.619	0.02016	-0.00339	0.02458	-0.00081238	0.025	-0.0013	0.02354	-0.00407	0.01615	-0.01965
260.12	0.01998	-0.00343	0.02447	-0.000826077	0.02491	-0.00134	0.02347	-0.0041	0.01623	-0.01953
260.621	0.01983	-0.00347	0.02437	-0.000864483	0.02481	-0.00138	0.02345	-0.00416	0.01628	-0.01943
261.122	0.01966	-0.00351	0.02425	-0.000906697	0.02474	-0.00141	0.02345	-0.0042	0.01632	-0.01933
261.623	0.01952	-0.00356	0.02416	-0.000940711	0.02469	-0.00143	0.02346	-0.00424	0.01638	-0.01926
262.124	0.01944	-0.00362	0.02413	-0.000971259	0.02467	-0.00145	0.02348	-0.00426	0.01647	-0.01919
262.625	0.01938	-0.0037	0.02414	-0.000989745	0.02466	-0.00147	0.0235	-0.00433	0.01658	-0.01918
263.126	0.01938	-0.00377	0.02418	-0.00102	0.02477	-0.00147	0.02365	-0.00441	0.01673	-0.0192
263.627	0.01941	-0.00386	0.02429	-0.00104	0.02493	-0.0015	0.02384	-0.00449	0.01693	-0.01926
264.128	0.01951	-0.00395	0.02449	-0.00111	0.0251	-0.00155	0.02408	-0.00459	0.01718	-0.01933
264.629	0.01961	-0.00406	0.02471	-0.00117	0.02532	-0.00165	0.02436	-0.00464	0.01747	-0.01942
265.13	0.01972	-0.00417	0.02493	-0.00125	0.0256	-0.00174	0.02464	-0.00476	0.0178	-0.01952
265.631	0.01984	-0.00427	0.02518	-0.00129	0.02595	-0.00179	0.02495	-0.00485	0.01812	-0.0196
266.132	0.01998	-0.00439	0.02552	-0.00134	0.02635	-0.00183	0.02532	-0.00496	0.01845	-0.01969
266.633	0.02011	-0.00453	0.02587	-0.00139	0.02674	-0.00188	0.02568	-0.00506	0.01883	-0.01975
267.134	0.0202	-0.00466	0.02618	-0.00143	0.02713	-0.00194	0.026	-0.00515	0.01921	-0.01982
267.635	0.0203	-0.00478	0.02649	-0.00147	0.0275	-0.002	0.02633	-0.00524	0.01959	-0.01984
268.136	0.02042	-0.00485	0.0268	-0.00151	0.02791	-0.00202	0.02665	-0.00533	0.01995	-0.01988
268.637	0.02051	-0.00492	0.02709	-0.00154	0.02829	-0.00203	0.02698	-0.00539	0.0203	-0.01987
269.138	0.02059	-0.00501	0.02731	-0.00156	0.02861	-0.00207	0.02726	-0.00546	0.02064	-0.01987
269.639	0.0206	-0.00511	0.02751	-0.0016	0.02886	-0.00211	0.02749	-0.00551	0.02098	-0.01983
270.14	0.02058	-0.0052	0.02776	-0.00161	0.02921	-0.00214	0.0277	-0.00558	0.0213	-0.01979
270.641	0.0205	-0.00529	0.02792	-0.00162	0.02949	-0.00216	0.02789	-0.00564	0.02156	-0.01968
271.142	0.02044	-0.00536	0.02805	-0.00162	0.02968	-0.00215	0.02805	-0.00568	0.02178	-0.01953
271.643	0.02032	-0.00542	0.02811	-0.00165	0.0298	-0.00217	0.02815	-0.00571	0.02197	-0.01934
272.144	0.02019	-0.00548	0.02813	-0.00168	0.02995	-0.00219	0.02826	-0.00577	0.02217	-0.01919
272.645	0.02002	-0.00555	0.02809	-0.0017	0.03001	-0.0022	0.0283	-0.00584	0.02234	-0.01901
273.146	0.01975	-0.0056	0.02796	-0.00171	0.02996	-0.0022	0.02816	-0.00586	0.02243	-0.0188
273.647	0.01946	-0.00562	0.02781	-0.0017	0.02986	-0.00218	0.02799	-0.00585	0.0225	-0.01857
274.148	0.0193	-0.00566	0.02778	-0.00172	0.02979	-0.00219	0.02789	-0.00585	0.02262	-0.01836
274.649	0.01913	-0.00568	0.02775	-0.00171	0.02972	-0.00216	0.02784	-0.00586	0.02272	-0.01815
275.15	0.01891	-0.00572	0.02763	-0.0017	0.02966	-0.00215	0.02779	-0.00589	0.0228	-0.01792
275.651	0.01869	-0.00576	0.0275	-0.00167	0.02958	-0.00214	0.02772	-0.00588	0.02283	-0.01769
276.152	0.01849	-0.00579	0.02736	-0.00164	0.02951	-0.00211	0.02761	-0.00586	0.02281	-0.01744
276.653	0.01824	-0.00582	0.02721	-0.00162	0.02941	-0.00208	0.0275	-0.00587	0.02276	-0.01718
277.154	0.01796	-0.00582	0.02691	-0.00162	0.02919	-0.00201	0.02729	-0.00585	0.02271	-0.01689
277.655	0.01768	-0.0058	0.02662	-0.00162	0.02897	-0.00199	0.02708	-0.00583	0.02265	-0.0166
278.156	0.01746	-0.00578	0.0264	-0.0016	0.02881	-0.00196	0.02684	-0.00578	0.02261	-0.01631
278.657	0.01724	-0.00576	0.02618	-0.00157	0.02863	-0.00196	0.02661	-0.00576	0.02254	-0.01606
279.158	0.01704	-0.00576	0.02598	-0.00152	0.02843	-0.00191	0.02646	-0.00575	0.02248	-0.01583
279.659	0.01685	-0.00576	0.02575	-0.00148	0.0282	-0.00184	0.0263	-0.00575	0.0224	-0.01559
280.16	0.01659	-0.0058	0.02547	-0.00148	0.02803	-0.00181	0.02609	-0.00574	0.02233	-0.01533
280.661	0.01632	-0.00582	0.02521	-0.00147	0.02782	-0.00179	0.02589	-0.00572	0.02227	-0.01506
281.162	0.01608	-0.00581	0.02492	-0.00147	0.02754	-0.00181	0.02568	-0.00571	0.02216	-0.01478
281.663	0.01583	-0.0058	0.02464	-0.00146	0.02728	-0.00181	0.02544	-0.00566	0.02206	-0.01451
282.164	0.01559	-0.00578	0.02436	-0.00143	0.02702	-0.00179	0.02519	-0.00563	0.02198	-0.01426
282.665	0.01537	-0.00576	0.02408	-0.0014	0.02678	-0.00171	0.02494	-0.00557	0.02188	-0.01404
283.166	0.01515	-0.00576	0.02382	-0.0014	0.02654	-0.00166	0.02477	-0.00553	0.02178	-0.0138
283.667	0.01493	-0.00577	0.02356	-0.00137	0.02633	-0.00162	0.02457	-0.00548	0.02165	-0.01357
284.168	0.01473	-0.00577	0.02333	-0.00135	0.02612	-0.0016	0.0243	-0.00544	0.02153	-0.01334
284.669	0.01453	-0.00574	0.02312	-0.00129	0.02593	-0.00155	0.02405	-0.00539	0.02141	-0.01314
285.17	0.01438	-0.00573	0.02288	-0.00126	0.0258	-0.0015	0.02388	-0.00535	0.02131	-0.01291
285.671	0.01418	-0.00576	0.02263	-0.00126	0.02562	-0.00147	0.02372	-0.00531	0.02121	-0.01271
286.172	0.01399	-0.00575	0.02242	-0.00124	0.02536	-0.00142	0.02352	-0.00527	0.02104	-0.01249
286.673	0.01379	-0.00575	0.02219	-0.00125	0.02512	-0.00142	0.02329	-0.00524	0.02088	-0.0123
287.174	0.01362	-0.00568	0.02198	-0.00121	0.02484	-0.00136	0.02308	-0.00518	0.02077	-0.01212
287.675	0.01345	-0.00564	0.02176	-0.0012	0.0246	-0.00133	0.02286	-0.00514	0.02068	-0.01193
288.176	0.01329	-0.00564	0.02155	-0.00116	0.02441	-0.0013	0.02269	-0.00507	0.02058	-0.01175
288.677	0.01315	-0.00565	0.02134	-0.00111	0.02424	-0.0013	0.02254	-0.00504	0.02048	-0.01156
289.178	0.01303	-0.00568	0.02117	-0.00109	0.0241	-0.0013	0.02244	-0.00497	0.02042	-0.0114
289.679	0.01291	-0.00568	0.02102	-0.00108	0.02396	-0.00127	0.02237	-0.00495	0.02037	-0.01125
290.18	0.01278	-0.00569	0.02084	-0.00109	0.02375	-0.00123	0.02218	-0.0049	0.02033	-0.0111
290.681	0.01266	-0.00568	0.02067	-0.00107	0.02357	-0.00118	0.02202	-0.00486	0.02027	-0.01096
291.182	0.01259	-0.0057	0.02047	-0.00104	0.02347	-0.00114	0.02192	-0.0048	0.02011	-0.0108
291.683	0.01249	-0.00572	0.02033	-0.001	0.02335	-0.00109	0.02178	-0.00477	0.02001	-0.01064
292.184	0.01235	-0.00572	0.02017	-0.00101	0.02321	-0.00106	0.02158	-0.00473	0.01996	-0.01049
292.685	0.01223	-0.0057	0.02005	-0.00101	0.02307	-0.00103	0.02138	-0.00469	0.01991	-0.01038
293.186	0.01213	-0.0057	0.0199	-0.00101	0.02297	-0.00105	0.02128	-0.00465	0.01983	-0.01025
293.687	0.01204	-0.0057	0.01978	-0.000991064	0.02288	-0.00104	0.02122	-0.00466	0.01977	-0.01014
294.188	0.01197	-0.00575	0.01966	-0.000986786	0.02275	-0.001	0.02115	-0.00465	0.01972	-0.01003
294.689	0.01192	-0.00576	0.01958	-0.000955146	0.02267	-0.000947771	0.0211	-0.00465	0.01965	-0.00995
295.19	0.01185	-0.00575	0.01946	-0.000905714	0.02254	-0.000920306	0.021	-0.00461	0.01957	-0.00983
295.691	0.01178	-0.00574	0.01936	-0.000885795	0.02244	-0.000904951	0.02087	-0.00457	0.01949	-0.00974
296.192	0.01168	-0.00575	0.01924	-0.000868947	0.02231	-0.000910521	0.02071	-0.00457	0.0194	-0.00963
296.693	0.01164	-0.00574	0.01915	-0.000865938	0.02221	-0.000856974	0.02062	-0.00455	0.01933	-0.00955
297.194	0.01159	-0.00576	0.01905	-0.000849411	0.02214	-0.000829043	0.02055	-0.00456	0.01924	-0.00946
297.695	0.01155	-0.00581	0.01894	-0.000853967	0.02207	-0.000823458	0.02047	-0.00453	0.01919	-0.00938
298.196	0.01153	-0.00586	0.01883	-0.00084883	0.02202	-0.000820601	0.0204	-0.0045	0.01915	-0.00931
298.697	0.0115	-0.00589	0.01873	-0.000860398	0.02195	-0.000840607	0.02033	-0.0045	0.0191	-0.00924
299.198	0.01145	-0.00591	0.01866	-0.000865176	0.02187	-0.000837756	0.02028	-0.00448	0.01904	-0.00917
299.699	0.0114	-0.00591	0.01861	-0.000848632	0.0218	-0.000841913	0.02024	-0.00447	0.01898	-0.00912
300.2	0.01137	-0.00594	0.01857	-0.000840408	0.02168	-0.000833416	0.02025	-0.00447	0.01891	-0.00906
300.701	0.01137	-0.00595	0.01853	-0.000819432	0.02162	-0.000795949	0.02026	-0.00448	0.01888	-0.00902
301.202	0.01137	-0.00598	0.01845	-0.000819719	0.02162	-0.000770971	0.02025	-0.00448	0.01882	-0.00898
301.703	0.01138	-0.00602	0.01838	-0.000834882	0.02163	-0.000757915	0.02025	-0.0045	0.01876	-0.00893
302.204	0.01138	-0.00606	0.01838	-0.000819885	0.02161	-0.000749464	0.02027	-0.00449	0.0187	-0.00884
302.705	0.01137	-0.0061	0.01836	-0.000804094	0.02158	-0.000754647	0.0203	-0.00446	0.01861	-0.00878
303.206	0.01134	-0.00613	0.01834	-0.000795123	0.02159	-0.000749945	0.02032	-0.00445	0.01855	-0.00876
303.707	0.01132	-0.0062	0.01831	-0.000812701	0.02158	-0.000748875	0.02032	-0.00446	0.01851	-0.00875
304.208	0.01136	-0.00625	0.01834	-0.000843882	0.02157	-0.000740464	0.0203	-0.0045	0.01848	-0.00874
304.709	0.01143	-0.00628	0.01838	-0.000830906	0.02159	-0.000719937	0.02033	-0.00452	0.01848	-0.00872
305.21	0.01144	-0.00632	0.01838	-0.00083187	0.02162	-0.000705311	0.0203	-0.00452	0.01844	-0.00869
305.711	0.01145	-0.00635	0.01839	-0.000814974	0.02165	-0.000724366	0.02032	-0.00452	0.01845	-0.00867
306.212	0.01149	-0.00642	0.01844	-0.000841389	0.02165	-0.000726195	0.02036	-0.00453	0.01843	-0.00867
306.713	0.01156	-0.00648	0.01849	-0.00083616	0.02168	-0.000705911	0.02046	-0.00457	0.01841	-0.00865
307.214	0.01163	-0.00655	0.0185	-0.000840942	0.02168	-0.000674487	0.02052	-0.00459	0.01837	-0.00864
307.715	0.01172	-0.00661	0.01853	-0.000830671	0.02174	-0.000676609	0.02062	-0.00465	0.01835	-0.00865
308.216	0.01174	-0.00664	0.01859	-0.000817004	0.02181	-0.000676767	0.02066	-0.00469	0.0184	-0.00866
308.717	0.01176	-0.0067	0.01863	-0.000827672	0.02192	-0.000697132	0.02071	-0.00471	0.01843	-0.00866
309.218	0.01183	-0.00676	0.01872	-0.000832417	0.02207	-0.000698085	0.02084	-0.00472	0.01848	-0.00864
309.719	0.01191	-0.00682	0.01879	-0.000838105	0.02219	-0.000691869	0.02095	-0.00472	0.01845	-0.00864
310.22	0.01198	-0.00687	0.01882	-0.000831848	0.02225	-0.000671907	0.02095	-0.00473	0.01844	-0.00866
310.721	0.01206	-0.00691	0.01886	-0.000834915	0.02233	-0.000681067	0.02101	-0.00475	0.01844	-0.00869
311.222	0.01214	-0.00698	0.01893	-0.000840984	0.02245	-0.000692481	0.0212	-0.00475	0.01851	-0.0087
311.723	0.01224	-0.00702	0.01903	-0.000834718	0.02255	-0.000710381	0.02133	-0.00476	0.01854	-0.00871
312.224	0.01233	-0.00707	0.01913	-0.000845731	0.02258	-0.00069114	0.02136	-0.00476	0.01852	-0.00869
312.725	0.01241	-0.0071	0.0192	-0.000865469	0.02263	-0.000719316	0.02138	-0.00478	0.01854	-0.00872
313.226	0.01249	-0.00717	0.01932	-0.000867232	0.02276	-0.000703688	0.02147	-0.00479	0.01858	-0.00876
313.727	0.01258	-0.00723	0.01943	-0.000891482	0.02292	-0.000723187	0.02158	-0.00482	0.01868	-0.00881
314.228	0.01269	-0.00731	0.01958	-0.00090963	0.02308	-0.000741127	0.02177	-0.00484	0.01874	-0.00885
314.729	0.0128	-0.00738	0.01971	-0.000923587	0.02322	-0.00075987	0.02195	-0.00486	0.01879	-0.00886
315.23	0.0129	-0.00744	0.01979	-0.000960618	0.02326	-0.000783624	0.02198	-0.0049	0.01881	-0.0089
315.731	0.01298	-0.0075	0.01986	-0.000988663	0.02333	-0.000761228	0.02207	-0.00492	0.01884	-0.00891
316.232	0.01304	-0.00756	0.01996	-0.000995511	0.02343	-0.000737263	0.02218	-0.00496	0.01885	-0.00895
316.733	0.01315	-0.00758	0.02007	-0.00101	0.02358	-0.000748045	0.0223	-0.00499	0.01889	-0.00899
317.234	0.01328	-0.00764	0.02018	-0.001	0.02372	-0.000771068	0.02239	-0.00503	0.01893	-0.00904
317.735	0.01344	-0.00767	0.02032	-0.00101	0.0239	-0.000844908	0.02245	-0.00504	0.01898	-0.00909
318.236	0.01356	-0.00773	0.02042	-0.00103	0.0241	-0.000856599	0.02256	-0.00502	0.01903	-0.00912
318.737	0.01364	-0.00778	0.02053	-0.00104	0.02426	-0.000891727	0.02267	-0.005	0.01908	-0.00915
319.238	0.01374	-0.00781	0.02064	-0.00104	0.02438	-0.000867239	0.02278	-0.00504	0.01918	-0.00919
319.739	0.01383	-0.00785	0.02078	-0.00106	0.02447	-0.000876124	0.02293	-0.00507	0.01924	-0.00922
320.24	0.01389	-0.00789	0.02089	-0.00107	0.0246	-0.00086817	0.0231	-0.00508	0.01924	-0.00925
320.741	0.01396	-0.00793	0.02099	-0.0011	0.02474	-0.00090714	0.02322	-0.0051	0.01926	-0.00925
321.242	0.01402	-0.00799	0.02112	-0.00113	0.02501	-0.000989981	0.02324	-0.0051	0.01933	-0.00929
321.743	0.01412	-0.00805	0.02125	-0.00115	0.02526	-0.00105	0.02323	-0.0051	0.01941	-0.00934
322.244	0.01421	-0.00808	0.02133	-0.00119	0.02514	-0.00107	0.02337	-0.00512	0.01944	-0.00939
322.745	0.01433	-0.00811	0.02141	-0.0012	0.02513	-0.00107	0.02353	-0.00512	0.0195	-0.00943
323.246	0.0144	-0.00813	0.02148	-0.00122	0.02522	-0.00109	0.02356	-0.00513	0.01953	-0.00944
323.747	0.01447	-0.00817	0.02155	-0.00124	0.02533	-0.00112	0.0236	-0.00514	0.01958	-0.00944
324.248	0.01458	-0.00821	0.02171	-0.00124	0.02552	-0.00119	0.02372	-0.00518	0.01958	-0.00946
324.749	0.01468	-0.00826	0.02184	-0.00126	0.02566	-0.00124	0.02383	-0.00521	0.01964	-0.00946
325.25	0.01475	-0.00824	0.02196	-0.00124	0.02577	-0.00124	0.02401	-0.0052	0.01973	-0.00949
325.751	0.01481	-0.00826	0.02205	-0.0013	0.02584	-0.0013	0.0241	-0.00519	0.0198	-0.00952
326.252	0.0149	-0.0083	0.02218	-0.00135	0.02592	-0.00132	0.02413	-0.0052	0.01983	-0.00957
326.753	0.01497	-0.00832	0.0223	-0.00142	0.0261	-0.00139	0.0242	-0.00523	0.01985	-0.0096
327.254	0.015	-0.00834	0.02231	-0.00147	0.02648	-0.00144	0.02423	-0.00525	0.01989	-0.00964
327.755	0.01504	-0.00836	0.02237	-0.0015	0.02671	-0.00148	0.02428	-0.00525	0.01991	-0.00964
328.256	0.0151	-0.00838	0.02246	-0.00152	0.02656	-0.00155	0.02432	-0.00527	0.01991	-0.00967
328.757	0.01517	-0.00841	0.02255	-0.00157	0.02637	-0.00159	0.02436	-0.00528	0.0199	-0.00969
329.258	0.01525	-0.00842	0.02263	-0.00162	0.02644	-0.00167	0.02443	-0.0053	0.01991	-0.00969
329.759	0.01531	-0.00845	0.02271	-0.00167	0.02651	-0.00174	0.02452	-0.00532	0.01994	-0.00971
330.26	0.01536	-0.00846	0.02274	-0.00172	0.02663	-0.00183	0.02454	-0.00533	0.01997	-0.00973
330.761	0.01539	-0.00847	0.0228	-0.00177	0.02672	-0.00193	0.02454	-0.00534	0.02002	-0.00973
331.262	0.01547	-0.00848	0.02286	-0.00184	0.02676	-0.00204	0.02453	-0.00533	0.0201	-0.00974
331.763	0.01553	-0.0085	0.02293	-0.00191	0.0268	-0.00213	0.02454	-0.0053	0.02016	-0.00973
332.264	0.01556	-0.00854	0.02301	-0.00197	0.02692	-0.0022	0.02457	-0.00532	0.02015	-0.00972
332.765	0.01557	-0.00858	0.02305	-0.00205	0.02698	-0.00227	0.02463	-0.00534	0.02016	-0.00971
333.266	0.01554	-0.00862	0.02303	-0.00215	0.02694	-0.00239	0.02458	-0.00535	0.02016	-0.00969
333.767	0.01555	-0.00866	0.02302	-0.00226	0.02692	-0.00252	0.02453	-0.00534	0.02019	-0.00968
334.268	0.01553	-0.00867	0.02302	-0.00237	0.02708	-0.00267	0.02447	-0.00535	0.02016	-0.00967
334.769	0.01554	-0.0087	0.02303	-0.00249	0.02714	-0.00282	0.02438	-0.00535	0.0201	-0.00964
335.27	0.0155	-0.00874	0.02303	-0.0026	0.02695	-0.00296	0.02427	-0.00533	0.02002	-0.00962
335.771	0.01548	-0.00878	0.02301	-0.00273	0.02684	-0.0031	0.0242	-0.00531	0.01998	-0.00959
336.272	0.01546	-0.00881	0.02298	-0.00285	0.02684	-0.00324	0.0242	-0.0053	0.01997	-0.00955
336.773	0.01545	-0.00884	0.02296	-0.003	0.02682	-0.00336	0.02416	-0.00532	0.01994	-0.00952
337.274	0.01541	-0.00891	0.02299	-0.00315	0.02676	-0.00353	0.02398	-0.0053	0.01991	-0.00946
337.775	0.01535	-0.00898	0.02296	-0.0033	0.0267	-0.0037	0.02381	-0.00531	0.01985	-0.0094
338.276	0.01527	-0.00904	0.02285	-0.00344	0.02662	-0.00388	0.02367	-0.00529	0.01983	-0.00935
338.777	0.01522	-0.00908	0.02273	-0.00357	0.02653	-0.00403	0.02352	-0.00529	0.01977	-0.00925
339.278	0.01513	-0.00909	0.02262	-0.00371	0.02636	-0.00415	0.02334	-0.00528	0.01969	-0.00914
339.779	0.01504	-0.00913	0.02252	-0.00382	0.02624	-0.00428	0.02318	-0.00527	0.01956	-0.00904
340.28	0.01496	-0.00921	0.02243	-0.00395	0.02613	-0.00442	0.02305	-0.00528	0.01942	-0.00895
340.781	0.01486	-0.00929	0.02233	-0.00409	0.02601	-0.00456	0.02289	-0.00528	0.01928	-0.00886
341.282	0.01473	-0.00938	0.02219	-0.00424	0.02587	-0.00473	0.02264	-0.00532	0.01916	-0.00876
341.783	0.01462	-0.00946	0.02205	-0.00439	0.02575	-0.00489	0.02238	-0.00534	0.01906	-0.00864
342.284	0.01452	-0.00955	0.02189	-0.00453	0.02559	-0.00503	0.02215	-0.00538	0.01894	-0.00853
342.785	0.01439	-0.00964	0.02171	-0.00466	0.02542	-0.00519	0.0219	-0.00539	0.01883	-0.0084
343.286	0.01425	-0.00974	0.02152	-0.00477	0.0252	-0.00532	0.02169	-0.0054	0.01867	-0.00828
343.787	0.0141	-0.00982	0.02135	-0.00487	0.02499	-0.00544	0.02148	-0.00539	0.01847	-0.00814
344.288	0.01394	-0.00991	0.02119	-0.00498	0.02474	-0.00556	0.02123	-0.00539	0.01827	-0.00799
344.789	0.01378	-0.00999	0.02102	-0.0051	0.02449	-0.00568	0.02102	-0.00544	0.01804	-0.00783
345.29	0.01361	-0.01012	0.0208	-0.00523	0.02426	-0.00579	0.02082	-0.0055	0.0179	-0.00769
345.791	0.01345	-0.01023	0.02061	-0.00534	0.02406	-0.00589	0.02063	-0.00558	0.01775	-0.00753
346.292	0.01332	-0.01035	0.02042	-0.00544	0.02387	-0.00599	0.02046	-0.00562	0.01763	-0.00738
346.793	0.01317	-0.01047	0.02025	-0.00555	0.02367	-0.00612	0.02027	-0.00563	0.01747	-0.00724
347.294	0.01304	-0.01056	0.02012	-0.00567	0.0235	-0.00624	0.02014	-0.00568	0.01729	-0.00709
347.795	0.0129	-0.01068	0.01998	-0.00581	0.02329	-0.00637	0.01998	-0.00572	0.01712	-0.00695
348.296	0.01277	-0.01076	0.01981	-0.0059	0.0231	-0.00648	0.01983	-0.00577	0.01693	-0.00679
348.797	0.01266	-0.01086	0.01967	-0.00599	0.02295	-0.00658	0.01973	-0.00583	0.01672	-0.00666
349.298	0.01259	-0.01097	0.01957	-0.00608	0.02286	-0.00669	0.01969	-0.00588	0.01652	-0.00653
349.799	0.01251	-0.01109	0.01949	-0.00617	0.02275	-0.00678	0.01966	-0.00595	0.01633	-0.00643
350.3	0.01243	-0.01117	0.01934	-0.00623	0.02255	-0.00686	0.01961	-0.00602	0.01619	-0.0063
350.801	0.01236	-0.01126	0.01924	-0.00632	0.02243	-0.00694	0.01958	-0.00609	0.01609	-0.0062
351.302	0.01232	-0.01134	0.01925	-0.00643	0.02238	-0.00707	0.01959	-0.00616	0.01602	-0.00609
351.803	0.01234	-0.01142	0.01927	-0.00654	0.02236	-0.00721	0.01958	-0.00621	0.01594	-0.00601
352.304	0.01239	-0.01151	0.01933	-0.00666	0.02238	-0.00733	0.01958	-0.00626	0.01585	-0.00595
352.805	0.0125	-0.01159	0.0194	-0.00678	0.02245	-0.00745	0.01963	-0.00632	0.01573	-0.00588
353.306	0.0126	-0.01165	0.01947	-0.00692	0.02258	-0.00755	0.01968	-0.00639	0.01562	-0.0058
353.807	0.01273	-0.01167	0.01958	-0.00703	0.02269	-0.00766	0.01971	-0.00648	0.01548	-0.00575
354.308	0.01286	-0.01167	0.01971	-0.00713	0.02278	-0.00775	0.0197	-0.00655	0.01537	-0.00569
354.809	0.013	-0.01165	0.01985	-0.00722	0.02286	-0.00784	0.01967	-0.00659	0.01527	-0.00564
355.31	0.01312	-0.01159	0.01997	-0.0073	0.02292	-0.00792	0.01959	-0.00663	0.01517	-0.0056
355.811	0.01326	-0.01152	0.0201	-0.00738	0.02304	-0.008	0.01952	-0.00665	0.01509	-0.00558
356.312	0.01342	-0.01147	0.02025	-0.00748	0.02326	-0.0081	0.01946	-0.00667	0.01497	-0.00557
356.813	0.0136	-0.01138	0.02042	-0.00756	0.0235	-0.00818	0.01937	-0.00669	0.01485	-0.00555
357.314	0.01374	-0.01127	0.02055	-0.00762	0.02368	-0.00822	0.01918	-0.00669	0.01471	-0.00549
357.815	0.01385	-0.01112	0.02064	-0.00766	0.02375	-0.00826	0.0189	-0.00669	0.01458	-0.00543
358.316	0.01389	-0.01092	0.02066	-0.00766	0.02358	-0.00827	0.01855	-0.00665	0.01441	-0.00534
358.817	0.01391	-0.01067	0.02065	-0.00764	0.02344	-0.00828	0.01815	-0.00661	0.01424	-0.00524
359.318	0.01392	-0.01039	0.02057	-0.00762	0.02337	-0.0083	0.01767	-0.00655	0.01403	-0.00511
359.819	0.01386	-0.01004	0.02044	-0.00757	0.02323	-0.00827	0.01711	-0.00646	0.01376	-0.00494
360.32	0.0137	-0.00964	0.02022	-0.00749	0.02297	-0.00812	0.01646	-0.00634	0.01344	-0.0047
360.821	0.01345	-0.00924	0.01991	-0.00737	0.0226	-0.00798	0.01575	-0.00619	0.01312	-0.00444
361.322	0.01309	-0.00882	0.0195	-0.00724	0.02216	-0.00785	0.01495	-0.00603	0.01279	-0.00415
361.823	0.01267	-0.00834	0.01905	-0.00707	0.02168	-0.0077	0.0141	-0.00586	0.01244	-0.00381
362.324	0.01222	-0.00783	0.01855	-0.0069	0.02122	-0.00754	0.01319	-0.00569	0.01203	-0.00344
362.825	0.01162	-0.00726	0.01794	-0.0067	0.02059	-0.00734	0.0122	-0.0055	0.01159	-0.00299
363.326	0.01091	-0.00667	0.01721	-0.00646	0.01981	-0.00709	0.01113	-0.00529	0.0111	-0.00251
363.827	0.01009	-0.00605	0.01639	-0.0062	0.01894	-0.00682	0.01	-0.00507	0.01058	-0.00196
364.328	0.00916	-0.00536	0.0155	-0.00588	0.01801	-0.00649	0.00882	-0.00482	0.01005	-0.00133
364.829	0.00809	-0.00463	0.01447	-0.00553	0.01697	-0.00615	0.00755	-0.00454	0.00942	-0.000632737
365.33	0.00689	-0.00384	0.0133	-0.00514	0.0158	-0.00577	0.00619	-0.00421	0.00874	0.000134877
365.831	0.00559	-0.003	0.01203	-0.00472	0.01455	-0.00537	0.00481	-0.00388	0.00803	0.000952078
366.332	0.00421	-0.00214	0.01071	-0.00424	0.01321	-0.00491	0.00337	-0.00352	0.0073	0.00183
366.833	0.00273	-0.00123	0.00931	-0.00376	0.01177	-0.00442	0.00191	-0.00314	0.00652	0.00279
367.334	0.00116	-0.000300969	0.00783	-0.00325	0.01026	-0.00392	0.000393102	-0.00274	0.0057	0.00382
367.835	-0.000500447	0.000666037	0.00627	-0.00271	0.00869	-0.00336	-0.00118	-0.00233	0.00483	0.00491
368.336	-0.00222	0.00164	0.00464	-0.00218	0.00706	-0.00281	-0.00278	-0.00191	0.00392	0.00601
368.837	-0.00397	0.00263	0.00297	-0.00157	0.00539	-0.00221	-0.0044	-0.00147	0.00298	0.00716
369.338	-0.00577	0.00365	0.00123	-0.000968483	0.00368	-0.0016	-0.00602	-0.00103	0.00203	0.00835
369.839	-0.00759	0.00467	-0.000547531	-0.000339148	0.00191	-0.000969672	-0.00766	-0.000548819	0.00103	0.00955
370.34	-0.0094	0.0057	-0.00236	0.000294401	0.000105743	-0.000315228	-0.0093	-5.65213e-05	2.17546e-05	0.01077
370.841	-0.01122	0.00672	-0.0042	0.000924491	-0.00174	0.000347667	-0.01096	0.000458685	-0.00103	0.01199
371.342	-0.01302	0.00775	-0.00606	0.00155	-0.00361	0.00103	-0.01263	0.000984625	-0.00207	0.01318
371.843	-0.01482	0.00875	-0.00797	0.00219	-0.00551	0.0017	-0.01434	0.00151	-0.00317	0.01438
372.344	-0.01664	0.00972	-0.00992	0.00282	-0.00745	0.00237	-0.0161	0.00206	-0.0043	0.01561
372.845	-0.01842	0.01064	-0.01186	0.00343	-0.00938	0.00301	-0.01783	0.00261	-0.00543	0.01681
373.346	-0.02019	0.01154	-0.01385	0.00403	-0.01135	0.00367	-0.01955	0.00317	-0.00658	0.01796
373.847	-0.02187	0.01239	-0.01579	0.00459	-0.0133	0.00432	-0.0212	0.00374	-0.00774	0.01904
374.348	-0.02351	0.01319	-0.01772	0.00516	-0.01526	0.00495	-0.02283	0.00431	-0.00893	0.02009
374.849	-0.0251	0.01393	-0.01967	0.0057	-0.01724	0.00555	-0.02444	0.0049	-0.01013	0.02107
375.35	-0.02664	0.01467	-0.02166	0.00623	-0.01926	0.00614	-0.02607	0.00546	-0.0113	0.02198
375.851	-0.02811	0.01534	-0.02366	0.00675	-0.02132	0.0067	-0.02765	0.00602	-0.01248	0.02281
376.352	-0.02946	0.01597	-0.0256	0.00721	-0.02338	0.00722	-0.02918	0.00655	-0.01366	0.02354
376.853	-0.03065	0.01651	-0.02746	0.00762	-0.02537	0.00771	-0.0306	0.00707	-0.01482	0.02418
377.354	-0.0317	0.01697	-0.02926	0.00799	-0.02729	0.00817	-0.03193	0.00757	-0.01597	0.02472
377.855	-0.03258	0.01736	-0.031	0.0083	-0.02915	0.00857	-0.03316	0.00808	-0.01708	0.0251
378.356	-0.03327	0.01769	-0.03275	0.00859	-0.03093	0.0089	-0.03434	0.00855	-0.01816	0.02534
378.857	-0.03378	0.01795	-0.03435	0.00883	-0.03264	0.00919	-0.03539	0.00898	-0.01917	0.02547
379.358	-0.03418	0.01815	-0.0358	0.00906	-0.03428	0.00946	-0.03624	0.00935	-0.02013	0.02551
379.859	-0.03436	0.01829	-0.03706	0.00925	-0.03579	0.00969	-0.03701	0.00967	-0.02103	0.0254
380.36	-0.03435	0.01836	-0.03816	0.00937	-0.03718	0.00989	-0.03774	0.00998	-0.02186	0.02519
380.861	-0.03417	0.01839	-0.0391	0.00947	-0.03842	0.01005	-0.03832	0.01028	-0.02267	0.02485
381.362	-0.03396	0.01845	-0.04012	0.00957	-0.03961	0.01021	-0.03882	0.01054	-0.02342	0.02443
381.863	-0.03347	0.01843	-0.04084	0.00961	-0.04059	0.01031	-0.03913	0.01077	-0.02407	0.02387
382.364	-0.0327	0.01828	-0.04123	0.00958	-0.04139	0.01033	-0.03928	0.01092	-0.02459	0.02322
382.865	-0.03177	0.01807	-0.0414	0.00953	-0.04195	0.01031	-0.03925	0.01104	-0.02501	0.02248
383.366	-0.03066	0.01781	-0.04136	0.00947	-0.04218	0.01025	-0.03897	0.01113	-0.02536	0.02167
383.867	-0.02954	0.01755	-0.04123	0.0094	-0.04235	0.01018	-0.03868	0.01119	-0.0256	0.02081
384.368	-0.02849	0.01733	-0.04113	0.0093	-0.04261	0.01011	-0.03847	0.01122	-0.02575	0.01994
384.869	-0.02733	0.01707	-0.04085	0.00916	-0.04267	0.01001	-0.03806	0.01124	-0.02582	0.01904
385.37	-0.02606	0.01678	-0.04038	0.00902	-0.04254	0.00992	-0.03748	0.01123	-0.02586	0.0181
385.871	-0.02483	0.01651	-0.03986	0.0089	-0.04229	0.00984	-0.03694	0.01121	-0.02584	0.01716
386.372	-0.02372	0.01625	-0.03938	0.0088	-0.04199	0.00975	-0.03657	0.01118	-0.02577	0.01631
386.873	-0.02253	0.01596	-0.03874	0.00865	-0.04154	0.00962	-0.03598	0.01112	-0.02564	0.01542
387.374	-0.02127	0.01559	-0.03796	0.00845	-0.04098	0.00944	-0.03523	0.01101	-0.02542	0.0145
387.875	-0.01999	0.01522	-0.03711	0.00826	-0.04029	0.00926	-0.0344	0.01087	-0.02512	0.01357
388.376	-0.0187	0.01481	-0.03618	0.00808	-0.0395	0.00903	-0.03349	0.01073	-0.02475	0.01263
388.877	-0.01746	0.01441	-0.03524	0.0079	-0.03874	0.0088	-0.03264	0.01058	-0.02432	0.01171
389.378	-0.0163	0.01408	-0.0343	0.00773	-0.038	0.00861	-0.03182	0.01043	-0.02384	0.01083
389.879	-0.01517	0.01374	-0.03333	0.00756	-0.0372	0.00845	-0.03096	0.01027	-0.02335	0.00996
390.38	-0.01409	0.01339	-0.03234	0.00732	-0.03631	0.00829	-0.03001	0.01008	-0.02285	0.00912
390.881	-0.01305	0.01307	-0.03138	0.00716	-0.03546	0.00816	-0.02913	0.00991	-0.02238	0.00834
391.382	-0.01207	0.01276	-0.03045	0.00702	-0.03466	0.00802	-0.02834	0.00977	-0.02196	0.00762
391.883	-0.01112	0.01244	-0.02953	0.00687	-0.03384	0.00785	-0.02751	0.00959	-0.02145	0.00688
392.384	-0.01016	0.0121	-0.02861	0.00666	-0.03297	0.00762	-0.02657	0.00938	-0.0209	0.00614
392.885	-0.00916	0.01177	-0.02757	0.00647	-0.03195	0.00741	-0.02561	0.00915	-0.02028	0.00537
393.386	-0.00815	0.01141	-0.02644	0.00628	-0.03082	0.00718	-0.02471	0.00889	-0.01962	0.0046
393.887	-0.00718	0.01106	-0.02533	0.00609	-0.0297	0.00698	-0.02372	0.00863	-0.01894	0.00387
394.388	-0.00627	0.01068	-0.02426	0.00589	-0.02858	0.00678	-0.02265	0.00841	-0.01826	0.00318
394.889	-0.00539	0.01032	-0.02314	0.00569	-0.02746	0.00657	-0.02164	0.00816	-0.01756	0.00251
395.39	-0.00456	0.00996	-0.02203	0.00555	-0.02638	0.00641	-0.02071	0.00797	-0.01688	0.00187
395.891	-0.00378	0.00962	-0.02098	0.00538	-0.02535	0.00623	-0.01979	0.00776	-0.01622	0.00123
396.392	-0.00303	0.00936	-0.02007	0.00522	-0.02443	0.00607	-0.01892	0.00756	-0.0156	0.000614754
396.893	-0.00228	0.00908	-0.01915	0.00506	-0.02346	0.00591	-0.01809	0.00736	-0.01496	1.74735e-05
397.394	-0.00154	0.0088	-0.01817	0.00487	-0.02242	0.0057	-0.01726	0.00714	-0.01432	-0.000547672
397.895	-0.000849539	0.00853	-0.01721	0.00473	-0.0214	0.00552	-0.01645	0.00693	-0.01366	-0.00107
398.396	-0.000192457	0.00826	-0.01624	0.00457	-0.02039	0.00534	-0.01559	0.00669	-0.01301	-0.00158
398.897	0.000428772	0.008	-0.01532	0.00442	-0.01944	0.00515	-0.01476	0.00646	-0.01234	-0.00205
399.398	0.00101	0.00775	-0.01439	0.00425	-0.01851	0.00497	-0.01389	0.00625	-0.01168	-0.00252
399.899	0.00157	0.0075	-0.0135	0.00413	-0.01757	0.0048	-0.0131	0.00603	-0.01101	-0.00294
400.4	0.00209	0.00727	-0.01265	0.00398	-0.01666	0.00466	-0.01244	0.00583	-0.01036	-0.00334
400.901	0.0026	0.00707	-0.01183	0.00392	-0.01577	0.00457	-0.01178	0.00559	-0.00976	-0.00373
401.402	0.00306	0.0069	-0.01107	0.00382	-0.01497	0.00449	-0.01111	0.00543	-0.00919	-0.00412
401.903	0.00351	0.00669	-0.01036	0.00369	-0.01422	0.00439	-0.01054	0.00528	-0.00865	-0.00449
402.404	0.00394	0.0065	-0.00969	0.00356	-0.0135	0.00425	-0.00995	0.00515	-0.0081	-0.00482
402.905	0.00433	0.00631	-0.00906	0.00344	-0.01279	0.00413	-0.00941	0.00503	-0.00759	-0.00511
403.406	0.00471	0.00613	-0.00843	0.00336	-0.01205	0.00404	-0.00884	0.00486	-0.00704	-0.00537
403.907	0.00505	0.00596	-0.00782	0.00327	-0.01137	0.00396	-0.00827	0.0047	-0.00654	-0.0056
404.408	0.00537	0.00575	-0.00718	0.00321	-0.01066	0.00387	-0.0077	0.00453	-0.00607	-0.00583
404.909	0.00564	0.00558	-0.0066	0.0031	-0.01001	0.00376	-0.00719	0.00441	-0.00563	-0.00605
405.41	0.00589	0.00546	-0.00603	0.00304	-0.00941	0.00366	-0.0067	0.00424	-0.00523	-0.00627
405.911	0.00611	0.00533	-0.00555	0.00297	-0.00888	0.00354	-0.00629	0.00412	-0.00486	-0.00643
406.412	0.00628	0.00522	-0.00513	0.00291	-0.0084	0.00344	-0.00592	0.00397	-0.00447	-0.00659
406.913	0.00649	0.0051	-0.00475	0.00285	-0.00796	0.00338	-0.00555	0.00387	-0.00409	-0.00676
407.414	0.00667	0.00495	-0.00436	0.0028	-0.00751	0.00335	-0.00521	0.0038	-0.00372	-0.00697
407.915	0.00685	0.00484	-0.00398	0.00276	-0.00705	0.00329	-0.00485	0.0037	-0.00338	-0.00713
408.416	0.00702	0.00473	-0.00362	0.00269	-0.00661	0.00323	-0.00455	0.00358	-0.00305	-0.00726
408.917	0.00719	0.00463	-0.00326	0.00263	-0.00614	0.00318	-0.00421	0.00343	-0.00275	-0.00734
409.418	0.00736	0.00453	-0.00287	0.00255	-0.0057	0.00315	-0.00383	0.00332	-0.00244	-0.00742
409.919	0.00753	0.00443	-0.00249	0.00249	-0.0053	0.0031	-0.00348	0.00322	-0.00214	-0.00749
410.42	0.00767	0.00432	-0.00216	0.00245	-0.00494	0.00305	-0.00315	0.00314	-0.00189	-0.00761
410.921	0.00775	0.00419	-0.00188	0.00239	-0.00464	0.00297	-0.00289	0.00308	-0.00162	-0.00767
411.422	0.00784	0.00409	-0.00159	0.00236	-0.00431	0.00291	-0.00265	0.003	-0.0014	-0.00772
411.923	0.0079	0.00402	-0.00131	0.00231	-0.00398	0.00282	-0.00237	0.00293	-0.00115	-0.00775
412.424	0.008	0.00398	-0.00102	0.00223	-0.00365	0.00271	-0.00212	0.00284	-0.000920773	-0.00784
412.925	0.00808	0.00389	-0.000787523	0.00218	-0.00335	0.00265	-0.00193	0.00275	-0.00067661	-0.00792
413.426	0.00815	0.00378	-0.000534089	0.00216	-0.00309	0.00263	-0.00173	0.00261	-0.000466215	-0.008
413.927	0.00823	0.00366	-0.000329949	0.00215	-0.0028	0.00261	-0.00153	0.00257	-0.000282533	-0.00805
414.428	0.00832	0.00361	-0.000136374	0.00214	-0.00252	0.00256	-0.00126	0.00249	-0.000125822	-0.0081
414.929	0.00838	0.00352	6.61774e-05	0.00207	-0.00223	0.0025	-0.00102	0.0025	6.30422e-05	-0.00814
415.43	0.00835	0.00341	0.000221009	0.00198	-0.00197	0.00241	-0.000827329	0.00243	0.000271019	-0.00814
415.931	0.00835	0.00329	0.000401501	0.00193	-0.00178	0.00235	-0.000690741	0.00235	0.000443011	-0.00814
416.432	0.00838	0.00322	0.000585534	0.00195	-0.00159	0.00229	-0.000504246	0.00229	0.000588802	-0.00815
416.933	0.00845	0.00314	0.000762132	0.0019	-0.00142	0.00228	-0.000331585	0.00219	0.00075729	-0.00821
417.434	0.0085	0.00306	0.000966202	0.00183	-0.0012	0.00222	-0.000186695	0.0021	0.000920777	-0.00824
417.935	0.00855	0.00302	0.00112	0.00175	-0.00097038	0.00221	-3.36108e-05	0.00204	0.00108	-0.00827
418.436	0.00857	0.003	0.00129	0.0017	-0.000769639	0.00216	0.000112086	0.00195	0.00126	-0.00828
418.937	0.0086	0.00302	0.00147	0.00176	-0.000557661	0.00218	0.000354258	0.00193	0.00142	-0.00826
419.438	0.00858	0.00293	0.00159	0.0018	-0.000349345	0.00216	0.0005068	0.00191	0.0016	-0.00825
419.939	0.00859	0.00288	0.00172	0.00178	-0.000175099	0.0021	0.000656253	0.00195	0.00175	-0.00824
420.44	0.00862	0.00284	0.00185	0.00172	1.52775e-05	0.00206	0.000758751	0.00194	0.0019	-0.00827
420.941	0.00866	0.00278	0.00199	0.00168	0.000138852	0.00202	0.000920538	0.0019	0.00198	-0.00826
421.442	0.00872	0.00271	0.00213	0.00169	0.000284404	0.00202	0.00108	0.00181	0.00208	-0.00833
421.943	0.00875	0.00266	0.00227	0.00168	0.000435753	0.00198	0.00121	0.00168	0.00215	-0.00837
422.444	0.0087	0.00262	0.00234	0.00157	0.000547985	0.00194	0.00129	0.00168	0.00225	-0.0084
422.945	0.00871	0.00262	0.00245	0.00153	0.000683781	0.00194	0.00137	0.00163	0.00241	-0.00841
423.446	0.00871	0.00254	0.0025	0.00149	0.000774635	0.00191	0.0015	0.00159	0.00248	-0.00843
423.947	0.00874	0.00245	0.00257	0.0015	0.000883585	0.00185	0.00149	0.00152	0.00259	-0.00841
424.448	0.00872	0.00233	0.00261	0.00146	0.000964554	0.00178	0.00151	0.00144	0.00265	-0.00843
424.949	0.00867	0.00223	0.00269	0.00139	0.00104	0.00172	0.00149	0.0015	0.00276	-0.00839
425.45	0.00863	0.00221	0.00282	0.00132	0.00118	0.0017	0.00164	0.00144	0.00289	-0.00838
425.951	0.00864	0.00221	0.00294	0.00135	0.00136	0.0017	0.00183	0.00142	0.00301	-0.00838
426.452	0.00864	0.00223	0.00305	0.00135	0.0015	0.00169	0.00195	0.00134	0.00307	-0.00836
426.953	0.00869	0.0022	0.00312	0.00134	0.00164	0.00168	0.00207	0.00132	0.0031	-0.00831
427.454	0.00873	0.00213	0.00322	0.00127	0.00174	0.00167	0.00214	0.00126	0.00315	-0.00826
427.955	0.00872	0.00205	0.00325	0.00119	0.00183	0.00161	0.00221	0.00123	0.00323	-0.00822
428.456	0.00867	0.00196	0.00331	0.00112	0.00194	0.0016	0.00227	0.00126	0.00334	-0.00826
428.957	0.00867	0.00192	0.0034	0.00111	0.00201	0.00146	0.00231	0.00129	0.0035	-0.00825
429.458	0.00869	0.00188	0.00347	0.00114	0.00207	0.00145	0.00238	0.00127	0.00356	-0.00824
429.959	0.00868	0.00182	0.0036	0.00119	0.00217	0.00136	0.00244	0.0012	0.00365	-0.00817
430.46	0.00859	0.00178	0.00367	0.00119	0.00224	0.00136	0.00254	0.00112	0.00365	-0.00811
430.961	0.00856	0.00177	0.00378	0.00118	0.0024	0.00135	0.00271	0.00106	0.00368	-0.00816
431.462	0.00857	0.00176	0.00383	0.00111	0.00249	0.00131	0.00282	0.001	0.00365	-0.00815
431.963	0.00848	0.00169	0.00381	0.00105	0.00252	0.00128	0.00286	0.001	0.00369	-0.00817
432.464	0.00852	0.00166	0.00385	0.0011	0.00266	0.00133	0.00292	0.00098937	0.00374	-0.00811
432.965	0.00853	0.00164	0.0039	0.00114	0.00273	0.00136	0.00294	0.00101	0.00382	-0.00807
433.466	0.00862	0.00163	0.00401	0.0012	0.00287	0.00141	0.00307	0.000918524	0.00385	-0.00803
433.967	0.00856	0.00157	0.0041	0.00119	0.00292	0.00131	0.00309	0.000872141	0.00394	-0.00795
434.468	0.00854	0.00152	0.00416	0.00113	0.00297	0.00128	0.00319	0.000779722	0.00403	-0.00797
434.969	0.00844	0.00151	0.00419	0.00105	0.00306	0.00123	0.00324	0.000783885	0.00413	-0.00785
435.47	0.00845	0.00151	0.00422	0.00102	0.00315	0.00123	0.00335	0.000761784	0.00422	-0.00788
435.971	0.00846	0.00149	0.00429	0.000989656	0.00329	0.00132	0.00348	0.000758162	0.00427	-0.00784
436.472	0.00844	0.00138	0.00431	0.000904019	0.00325	0.00125	0.00347	0.000730162	0.00435	-0.00785
436.973	0.0084	0.00139	0.00432	0.000829151	0.00326	0.00121	0.00344	0.000773422	0.00433	-0.00782
437.474	0.00833	0.00139	0.00432	0.000820863	0.00329	0.00114	0.00336	0.000722663	0.00437	-0.00776
437.975	0.00827	0.00138	0.00439	0.000855423	0.00333	0.00108	0.00336	0.000720861	0.00437	-0.00772
438.476	0.00821	0.00129	0.00444	0.000878874	0.00346	0.00101	0.0034	0.000660134	0.00443	-0.0077
438.977	0.00814	0.00119	0.00442	0.000786841	0.00347	0.000912527	0.00351	0.000682853	0.00448	-0.00772
439.478	0.00817	0.00116	0.00445	0.000789047	0.0035	0.000883369	0.00362	0.0006396	0.00448	-0.00776
439.979	0.00815	0.00115	0.00448	0.000769359	0.00353	0.00099501	0.00379	0.000587117	0.00452	-0.00775
440.48	0.00816	0.00114	0.00456	0.0007462	0.00356	0.00102	0.00387	0.000530425	0.00456	-0.00774
440.981	0.0081	0.00113	0.00462	0.000738455	0.00363	0.00104	0.00391	0.000598091	0.00464	-0.0077
441.482	0.00811	0.00113	0.00463	0.000760707	0.00366	0.00108	0.00392	0.000665121	0.00474	-0.0077
441.983	0.00812	0.00115	0.00468	0.000845171	0.0037	0.00106	0.00395	0.00071248	0.0047	-0.00762
442.484	0.00805	0.00109	0.00466	0.000840246	0.0037	0.00103	0.00389	0.000628151	0.00471	-0.00753
442.985	0.00806	0.00106	0.0047	0.000798821	0.00377	0.000999709	0.00392	0.000578884	0.00474	-0.0075
443.486	0.00809	0.00101	0.00479	0.000736258	0.00389	0.000950504	0.00402	0.000473751	0.00483	-0.00758
443.987	0.00813	0.00104	0.00488	0.000669105	0.00399	0.000935629	0.00414	0.000366282	0.00489	-0.00764
444.488	0.00813	0.00104	0.00488	0.000621003	0.00404	0.000978328	0.00422	0.000283218	0.00486	-0.00756
444.989	0.0081	0.000983897	0.00483	0.000575885	0.00398	0.000926364	0.00412	0.000237484	0.00485	-0.00747
445.49	0.00809	0.00104	0.00483	0.00059618	0.00401	0.00098335	0.00411	0.000242517	0.0049	-0.00744
445.991	0.00807	0.00104	0.00488	0.000645563	0.00397	0.000932985	0.00403	0.000279156	0.00489	-0.00743
446.492	0.00802	0.00103	0.00495	0.000638088	0.00399	0.000842928	0.00409	0.000227429	0.00486	-0.00744
446.993	0.00798	0.000957048	0.00494	0.000593578	0.00405	0.000724987	0.00398	0.000263438	0.00487	-0.00745
447.494	0.00794	0.000899222	0.00489	0.00056553	0.0041	0.000685326	0.00401	0.000165753	0.00485	-0.00745
447.995	0.0079	0.000822751	0.00487	0.000512712	0.00411	0.000746773	0.00403	0.000225572	0.00484	-0.00743
448.496	0.00795	0.000855393	0.00489	0.000524882	0.00417	0.000858973	0.00411	0.000255693	0.00487	-0.00742
448.997	0.00792	0.000807777	0.00494	0.000492652	0.00419	0.000890052	0.00412	0.000282963	0.00493	-0.00742
449.498	0.00795	0.000846942	0.00497	0.00055541	0.00432	0.000876556	0.00411	0.00030578	0.00503	-0.00744
449.999	0.00793	0.000804665	0.00496	0.00051582	0.00437	0.000809159	0.00415	0.00029408	0.00516	-0.00735
450.5	0.00785	0.000792458	0.00491	0.000461731	0.0044	0.000729606	0.00418	0.000309935	0.00519	-0.00726
451.001	0.0079	0.000795605	0.00495	0.000495988	0.00444	0.000830814	0.00428	0.000231484	0.00526	-0.0072
451.502	0.00794	0.000782872	0.00503	0.00063194	0.00455	0.000949046	0.00441	0.000200812	0.00519	-0.0072
452.003	0.00795	0.000839141	0.00516	0.000691131	0.00457	0.000962165	0.0045	0.000123901	0.0051	-0.0073
452.504	0.00785	0.000830498	0.00518	0.000628549	0.00452	0.000867529	0.00455	0.00018949	0.00499	-0.0073
453.005	0.00774	0.000807696	0.00511	0.000425298	0.00442	0.000715395	0.00442	0.000230501	0.00502	-0.00731
453.506	0.00774	0.000758598	0.00515	0.000376437	0.00449	0.000706344	0.00439	0.000236341	0.00505	-0.00727
454.007	0.00774	0.000667631	0.00508	0.000341795	0.00448	0.000626478	0.00428	0.000115595	0.00509	-0.00726
454.508	0.00788	0.00069283	0.00513	0.00053186	0.0046	0.000685711	0.00438	6.63997e-05	0.00511	-0.0072
455.009	0.00791	0.000734899	0.00513	0.000644732	0.00461	0.000649418	0.00444	0.000104138	0.00511	-0.00715
455.51	0.00783	0.000740424	0.00515	0.000635872	0.00462	0.000721717	0.00442	0.000170892	0.00521	-0.00718
456.011	0.00775	0.00066412	0.00513	0.000499465	0.00462	0.000695296	0.00448	0.000180905	0.00516	-0.00714
456.512	0.00768	0.00057552	0.00516	0.000470464	0.00455	0.000705649	0.00451	9.58989e-05	0.0052	-0.00703
457.013	0.00766	0.000549886	0.00514	0.000457655	0.00454	0.000704124	0.00443	7.2366e-05	0.00529	-0.00694
457.514	0.0077	0.000578053	0.00511	0.000498635	0.00446	0.000636004	0.00431	0.000159929	0.00535	-0.0068
458.015	0.00767	0.000579388	0.00508	0.000496544	0.00444	0.000599192	0.00421	0.000220392	0.00533	-0.00688
458.516	0.00766	0.000546074	0.00507	0.000547218	0.00459	0.000556625	0.00429	0.000233256	0.00526	-0.00684
459.017	0.0076	0.000528314	0.00513	0.000567646	0.00458	0.000635722	0.00439	0.000227565	0.00522	-0.00683
459.518	0.00763	0.000584908	0.00523	0.000648117	0.00466	0.000707103	0.00457	0.000185482	0.00532	-0.00678
460.019	0.00763	0.000669197	0.0053	0.000632035	0.00466	0.000806432	0.00468	0.000131093	0.00538	-0.00675
460.52	0.00752	0.000628091	0.00531	0.000544344	0.00466	0.000779939	0.00467	0.000153454	0.00534	-0.00677
461.021	0.00747	0.000572495	0.0052	0.00043234	0.0046	0.00065458	0.00461	0.00019762	0.00528	-0.00673
461.522	0.00745	0.000493414	0.00524	0.00039856	0.0046	0.000569424	0.00452	0.000226315	0.0052	-0.00661
462.023	0.0073	0.000458205	0.00518	0.000275543	0.0046	0.000426599	0.00442	0.000225933	0.00516	-0.00658
462.524	0.00727	0.000428999	0.00517	0.000235956	0.00473	0.000309604	0.00436	0.000204346	0.00522	-0.00651
463.025	0.00714	0.000384708	0.00511	0.000195741	0.00466	0.000241264	0.00434	0.000208556	0.00526	-0.00654
463.526	0.00725	0.000447845	0.00518	0.000348119	0.00483	0.000425838	0.00449	8.79171e-05	0.00535	-0.00656
464.027	0.00736	0.00053619	0.00522	0.000548807	0.00486	0.000604094	0.00469	9.39125e-05	0.00537	-0.00658
464.528	0.00742	0.00057373	0.00529	0.000573648	0.00493	0.000698629	0.00477	1.78122e-05	0.00539	-0.00665
465.029	0.00749	0.00067283	0.00536	0.00059716	0.00498	0.0007708	0.00489	-7.33206e-05	0.00541	-0.00668
465.53	0.00737	0.000533074	0.00526	0.000433414	0.00484	0.00066353	0.00468	-0.000128707	0.00535	-0.00668
466.031	0.0074	0.000546075	0.00527	0.00046989	0.0049	0.000672172	0.00475	-0.000131566	0.00528	-0.00658
466.532	0.00732	0.000487759	0.0052	0.000435582	0.00485	0.000615174	0.00473	-0.000114496	0.00521	-0.00647
467.033	0.00729	0.000469256	0.0052	0.000346469	0.00489	0.000507004	0.00473	-3.12621e-05	0.00522	-0.00642
467.534	0.00725	0.000408406	0.00519	0.00031196	0.00484	0.00037628	0.00465	-3.97666e-05	0.00527	-0.00645
468.035	0.00725	0.00041426	0.00523	0.000293044	0.0049	0.000412046	0.00456	2.90444e-05	0.00539	-0.00645
468.536	0.00714	0.000281812	0.00523	0.000278487	0.00485	0.000275797	0.00455	2.80225e-06	0.00553	-0.00643
469.037	0.00719	0.000393122	0.00525	0.00032659	0.0049	0.000396089	0.00467	-2.2869e-06	0.00545	-0.00637
469.538	0.00718	0.000369152	0.00519	0.000247563	0.00485	0.000403106	0.00473	5.89163e-05	0.00533	-0.00632
470.039	0.00717	0.000369645	0.00511	0.000279504	0.00489	0.000453494	0.00468	-5.68104e-06	0.00526	-0.00631
470.54	0.00722	0.000351918	0.0051	0.000306187	0.00503	0.000538795	0.00465	-7.95307e-05	0.00524	-0.00636
471.041	0.00722	0.000373422	0.00516	0.000386311	0.00504	0.000539427	0.00478	-5.17697e-05	0.00535	-0.00637
471.542	0.00728	0.000392236	0.0053	0.000469672	0.00504	0.000660341	0.00497	-0.000114894	0.00529	-0.00636
472.043	0.00718	0.000344943	0.00529	0.000428597	0.00503	0.000588784	0.00496	-0.000130957	0.00522	-0.00628
472.544	0.00706	0.000378184	0.00533	0.000427066	0.00515	0.000625099	0.00498	-0.000180478	0.00516	-0.00616
473.045	0.0071	0.000345924	0.00527	0.000410607	0.00518	0.000520759	0.00473	-0.000247364	0.00518	-0.00614
473.546	0.00706	0.000348441	0.00526	0.00039789	0.00517	0.000390106	0.00459	-0.000193986	0.00514	-0.00618
474.047	0.00711	0.000272606	0.00521	0.000346325	0.00506	0.000286762	0.00457	-5.00511e-05	0.00523	-0.00611
474.548	0.00699	0.000202399	0.00504	0.000196238	0.00503	0.00018971	0.00455	5.54342e-05	0.00524	-0.00614
475.049	0.00702	0.000203352	0.00506	0.000202255	0.00503	0.000267651	0.00471	0.000138839	0.00548	-0.00615
475.55	0.00713	0.00024394	0.00518	0.000222872	0.00514	0.000296647	0.0048	1.26895e-05	0.00548	-0.00617
476.051	0.00712	0.00016568	0.00531	0.000204458	0.00504	0.000304403	0.00492	-0.000206348	0.0054	-0.00627
476.552	0.00706	0.000148344	0.00531	0.000239897	0.00497	0.00031651	0.00496	-0.000302942	0.00525	-0.00621
477.053	0.00705	0.000135411	0.00529	0.000216081	0.00491	0.000452025	0.00493	-0.000350767	0.00519	-0.00622
477.554	0.00712	0.000165663	0.00529	0.000349127	0.00497	0.000501393	0.00489	-0.000302963	0.00518	-0.00613
478.055	0.00715	0.000187825	0.00526	0.000367083	0.00497	0.000488739	0.00468	-0.000390575	0.00525	-0.00616
478.556	0.00711	0.000223627	0.00528	0.000339917	0.00496	0.000408644	0.00462	-0.000236528	0.00537	-0.00624
479.057	0.00708	0.000266697	0.00526	0.000382418	0.005	0.000493587	0.00469	-0.000109993	0.00531	-0.00629
479.558	0.00709	0.000358224	0.00531	0.000365151	0.00514	0.000652571	0.00486	3.23525e-05	0.0053	-0.00632
480.059	0.00702	0.000372858	0.00527	0.000394425	0.0052	0.000656692	0.005	2.35072e-05	0.00512	-0.00629
480.56	0.00693	0.000353137	0.00527	0.000375895	0.00514	0.00061545	0.00498	-0.00011668	0.00519	-0.00619
481.061	0.00687	0.000271471	0.00531	0.000337946	0.005	0.000516242	0.00491	-0.000168342	0.00526	-0.00601
481.562	0.00689	0.000283609	0.00529	0.000351774	0.00498	0.000494127	0.00496	-0.000213727	0.00534	-0.00595
482.063	0.00679	0.000160694	0.0052	0.000198403	0.0049	0.000307186	0.00489	-0.000100852	0.00535	-0.00579
482.564	0.00663	0.000164518	0.00509	8.24371e-05	0.00492	7.3305e-05	0.00472	-8.54166e-05	0.00533	-0.00579
483.065	0.0065	0.000129946	0.00513	8.23298e-06	0.00489	-1.49448e-06	0.00458	-0.000108111	0.00534	-0.00585
483.566	0.00647	0.0001549	0.00515	1.97665e-06	0.00498	8.17144e-06	0.00455	-0.000231598	0.00532	-0.00586
484.067	0.00658	0.000259415	0.00524	3.27064e-05	0.00506	0.000119318	0.00456	-0.000332691	0.00521	-0.00587
484.568	0.00665	0.000208046	0.00519	1.98589e-05	0.00504	0.00014653	0.0046	-0.000383807	0.00532	-0.00574
485.069	0.00662	0.000188124	0.00526	6.18094e-05	0.00498	0.000201952	0.00451	-0.000382982	0.00542	-0.00558
485.57	0.00655	0.000183029	0.00531	0.000122295	0.00491	0.000246706	0.0047	-0.00031217	0.00552	-0.00551
486.071	0.00649	0.000197786	0.00539	0.000209944	0.00507	0.000393081	0.00474	-0.000238826	0.00549	-0.00547
486.572	0.00665	0.000351767	0.00547	0.00034978	0.00524	0.000528665	0.00491	-0.000234861	0.00537	-0.00549
487.073	0.00656	0.000143496	0.00521	0.000197316	0.00524	0.000305927	0.00474	-0.000160589	0.00528	-0.00545
487.574	0.00652	9.66011e-05	0.0052	0.000132679	0.00528	0.000184361	0.00475	-0.000113212	0.00522	-0.00541
488.075	0.00653	6.77519e-05	0.00519	0.000144105	0.00534	0.000292049	0.00466	5.71076e-05	0.00526	-0.00543
488.576	0.00652	0.000137275	0.00533	0.000227024	0.00544	0.000406598	0.00475	7.34164e-05	0.00519	-0.00539
489.077	0.00658	0.000269144	0.00538	0.000276505	0.00543	0.000577403	0.00488	1.83867e-05	0.00531	-0.00522
489.578	0.00656	0.00024909	0.00533	0.000158214	0.00532	0.000355586	0.00492	-8.70571e-05	0.0053	-0.0051
490.079	0.00647	0.000211258	0.00524	5.56055e-05	0.0053	0.000198983	0.00489	-0.000124974	0.00555	-0.00508
490.58	0.00651	0.000229147	0.00521	0.000196766	0.00537	0.000228613	0.00489	-0.000150102	0.00562	-0.0052
491.081	0.00677	0.000263872	0.00532	0.000370125	0.00553	0.000485582	0.00507	-0.00013397	0.0057	-0.00523
491.582	0.00699	0.000335154	0.00536	0.000312673	0.00556	0.000649328	0.00528	-0.000203601	0.00563	-0.00529
492.083	0.00695	0.000391188	0.0053	0.000286378	0.00552	0.000526926	0.00518	-0.000286032	0.00539	-0.00542
492.584	0.00649	0.000211311	0.00496	-1.31133e-05	0.00512	0.000112633	0.00478	-0.000253601	0.00516	-0.00545
493.085	0.0063	7.84075e-05	0.00485	-1.61378e-05	0.00497	3.36167e-05	0.00458	-0.000271553	0.00513	-0.0054
493.586	0.0061	-6.48356e-05	0.00493	-0.000106931	0.00496	9.77122e-05	0.00461	-0.000264188	0.00506	-0.00531
494.087	0.00612	-6.56762e-05	0.00495	-0.000128115	0.00516	0.000348967	0.00466	-0.000304817	0.00528	-0.00524
494.588	0.00619	-9.69901e-05	0.00502	-0.000113416	0.00528	0.000323496	0.0048	-0.000275574	0.00535	-0.00515
495.089	0.00611	-0.000225921	0.00489	-0.00017672	0.00505	0.000138063	0.00474	-0.00025138	0.00551	-0.00493
495.59	0.00605	-0.000267553	0.00479	-0.000160043	0.00486	-3.82085e-05	0.00474	-0.000127547	0.0053	-0.00494
496.091	0.00606	-0.000244383	0.00478	-1.996e-05	0.00476	-1.93747e-05	0.00476	-0.00011781	0.0051	-0.00493
496.592	0.00606	-5.69568e-05	0.00493	0.000178112	0.00484	0.000210234	0.00471	-3.36081e-05	0.00503	-0.0051
497.093	0.00602	5.74018e-05	0.00493	0.00028399	0.00474	0.000123312	0.00482	-8.01239e-05	0.00514	-0.00501
497.594	0.00588	1.84795e-05	0.00486	0.000269121	0.00467	5.45969e-05	0.00459	5.21936e-06	0.00527	-0.00494
498.095	0.00584	-6.9607e-05	0.0047	0.00010854	0.0046	-0.00010052	0.00443	7.04349e-05	0.00525	-0.00502
498.596	0.006	-4.626e-05	0.00468	0.000241329	0.00479	0.00011998	0.00431	5.74725e-05	0.00522	-0.00505
499.097	0.00613	5.34548e-05	0.00489	0.000364093	0.00486	0.000225166	0.0047	2.81656e-05	0.0053	-0.00499
499.598	0.00618	2.34643e-05	0.00495	0.000392682	0.00492	0.000263826	0.00482	2.84162e-07	0.00527	-0.00502
500.099	0.00608	6.64338e-05	0.00493	0.000365366	0.00497	0.000122439	0.00495	-0.000158427	0.00518	-0.00502
500.6	0.0061	9.42735e-05	0.00498	0.000230845	0.00501	0.000248175	0.00501	-0.000303006	0.00505	-0.00524
501.101	0.00619	0.000106565	0.00486	0.000145885	0.00492	0.00031221	0.00493	-0.000435614	0.00487	-0.00517
501.602	0.00613	-2.89891e-05	0.00486	8.86072e-05	0.00495	7.08424e-05	0.00492	-0.000574155	0.00479	-0.00507
502.103	0.00604	-0.00012053	0.00475	-5.81466e-06	0.00497	-0.000109203	0.00478	-0.000473402	0.00476	-0.00493
502.604	0.00605	-6.92556e-05	0.00483	-5.70361e-05	0.00513	-0.000197572	0.00467	-0.000276141	0.00475	-0.00475
503.105	0.00614	6.38436e-05	0.00491	3.78483e-05	0.00522	-7.09961e-05	0.00458	-0.000219037	0.00506	-0.00466
503.606	0.00622	8.81392e-05	0.00505	0.000132045	0.00516	6.44782e-05	0.00467	-0.000105168	0.00528	-0.00478
504.107	0.00626	0.000159983	0.00502	0.000272985	0.00519	0.000138315	0.00478	-0.000309567	0.00534	-0.00492
504.608	0.00626	7.31554e-05	0.00505	0.000212485	0.00505	0.000219678	0.00482	-0.00026786	0.00529	-0.00506
505.109	0.006	1.50149e-05	0.00485	0.000110305	0.00483	4.18726e-05	0.00457	-0.000163395	0.00528	-0.00513
505.61	0.00596	-0.000220399	0.00485	9.87765e-05	0.00473	3.45816e-05	0.00459	-1.78891e-05	0.00497	-0.00507
506.111	0.00597	-0.000114652	0.00485	0.000392183	0.00493	0.000205103	0.00467	1.51386e-05	0.00496	-0.00513
506.612	0.00598	0.000106115	0.00487	0.000677391	0.00513	0.000401544	0.00503	-2.84842e-05	0.00478	-0.00479
507.113	0.00597	0.000213702	0.00492	0.00056587	0.00521	0.000392716	0.00508	-0.000114188	0.00483	-0.00458
507.614	0.00566	1.18155e-05	0.00491	0.000260464	0.00494	4.35942e-05	0.00486	4.31274e-05	0.00508	-0.00443
508.115	0.00559	-0.000203506	0.00493	-7.45864e-05	0.00485	-0.000259163	0.0046	0.000255242	0.00526	-0.00451
508.616	0.00551	-0.000285176	0.00484	-0.000169868	0.00472	-0.000314884	0.00457	0.000377908	0.00527	-0.00458
509.117	0.00558	-0.000104003	0.00488	-0.000187965	0.00489	-0.000159082	0.00471	0.000414674	0.00533	-0.00449
509.618	0.00558	7.52411e-05	0.00474	-9.98924e-05	0.00491	3.22781e-05	0.00485	0.000264576	0.00507	-0.00463
510.119	0.00546	0.000111014	0.00475	-0.00019608	0.00477	8.68573e-06	0.00466	-0.000287555	0.00508	-0.00509
510.62	0.00552	3.50825e-05	0.00472	-0.00020335	0.00479	0.000170559	0.00461	-0.00041273	0.00507	-0.00556
511.121	0.00539	5.94815e-07	0.0046	-0.000106034	0.00476	0.000114874	0.00462	-0.000544394	0.00506	-0.00546
511.622	0.00545	-0.000111175	0.00476	2.54797e-05	0.0049	0.000181301	0.00468	-0.000287307	0.00503	-0.00516
512.123	0.00538	-0.000110911	0.00474	0.000195414	0.00505	0.00019929	0.00471	-0.000136246	0.00498	-0.00479
512.624	0.00559	-2.2499e-05	0.00484	0.000330003	0.00521	0.000169755	0.00481	-2.45294e-05	0.00496	-0.00465
513.125	0.00572	-1.58842e-05	0.0048	0.000447113	0.00522	0.000242189	0.00457	-8.53118e-05	0.0049	-0.00463
513.626	0.00579	7.66871e-05	0.00466	0.000195533	0.00514	0.000182884	0.00433	-4.43161e-05	0.00495	-0.00435
514.127	0.00573	3.85471e-05	0.00463	-0.000156003	0.00482	-1.52355e-06	0.00412	-0.000177805	0.00502	-0.00423
514.628	0.0057	6.61529e-05	0.00465	-0.000472604	0.00469	-0.00011853	0.00417	-0.000129741	0.00521	-0.0041
515.129	0.00564	0.000119145	0.00454	-0.00027218	0.00466	-0.000146583	0.00436	-0.000118465	0.00521	-0.00391
515.63	0.00584	4.17758e-05	0.00458	-8.29759e-05	0.00456	-1.91778e-05	0.00464	-7.71485e-05	0.00533	-0.00414
516.131	0.00598	3.72032e-05	0.00475	0.000266434	0.00481	0.000268001	0.00482	-0.000287838	0.00528	-0.00414
516.632	0.00619	1.4863e-05	0.00491	0.000184713	0.00476	0.000272199	0.00481	-0.000616137	0.00532	-0.0044
517.133	0.0065	0.000200047	0.00509	0.000395451	0.005	0.000434683	0.00502	-0.000707561	0.00513	-0.00428
517.634	0.00634	0.000194035	0.00482	0.000439433	0.00492	0.000268086	0.00498	-0.000415917	0.00504	-0.00415
518.135	0.00622	0.000111013	0.00476	0.000407941	0.00486	0.000109569	0.00487	-0.000180062	0.00526	-0.00426
518.636	0.00602	6.4739e-06	0.00474	0.000216801	0.00468	0.000238281	0.00482	-9.63163e-05	0.0055	-0.00417
519.137	0.00565	-0.000147047	0.00475	0.000150239	0.00474	0.000237163	0.00448	-0.000115446	0.0056	-0.00421
519.638	0.00567	-0.000127259	0.00491	0.000256763	0.00475	0.000518595	0.00459	-0.000166989	0.00558	-0.00402
520.139	0.00567	-0.000220296	0.00485	0.000183008	0.00484	0.000447094	0.00463	-5.39612e-05	0.0053	-0.00395
520.64	0.00569	-0.000327069	0.00475	0.0001805	0.0048	0.000198816	0.00471	-0.000167468	0.00509	-0.00401
521.141	0.00554	-0.000227063	0.0047	0.000207078	0.00484	0.000177019	0.00494	-0.000205125	0.00487	-0.00412
521.642	0.0055	-0.000280247	0.0047	0.000241191	0.00499	0.000154739	0.00498	-5.45775e-06	0.00492	-0.004
522.143	0.00537	-0.000278356	0.00458	-1.01014e-05	0.00493	-5.55743e-05	0.00479	6.03742e-05	0.00482	-0.00384
522.644	0.00514	-0.000526266	0.00438	-0.000219932	0.00479	-0.000280418	0.00455	0.000272744	0.00525	-0.00372
523.145	0.00531	-0.000290863	0.00431	-0.000188197	0.00472	-0.000416183	0.00456	0.000184093	0.00553	-0.00389
523.646	0.00529	-0.000137027	0.00425	-3.93191e-05	0.00466	-0.000275988	0.00465	0.000195956	0.006	-0.0039
524.147	0.00572	4.63337e-05	0.0044	0.000126667	0.00475	-0.000206113	0.00467	0.000284156	0.00597	-0.00365
524.648	0.00582	-5.54739e-05	0.00446	0.000132173	0.00476	-4.56542e-05	0.0046	0.000430215	0.00593	-0.0032
525.149	0.00575	-0.000214054	0.00442	7.24904e-05	0.00473	-0.000302348	0.00434	0.000453968	0.00558	-0.00311
525.65	0.0054	-0.000316596	0.00429	-1.72802e-06	0.00473	-0.000438208	0.00408	0.000586408	0.00531	-0.00366
526.151	0.00484	-0.000495106	0.00412	-0.00015703	0.00444	-0.000743408	0.00383	0.000408496	0.00508	-0.00386
526.652	0.00462	-0.000661675	0.00414	-0.000215646	0.00432	-0.000546397	0.00381	0.000320092	0.00494	-0.00391
527.153	0.00506	-0.000373015	0.00435	0.000186575	0.0045	-9.81609e-05	0.00426	0.000160307	0.005	-0.00379
527.654	0.00523	3.08063e-05	0.0044	0.000392035	0.00466	0.000122843	0.00459	7.31442e-05	0.00497	-0.00371
528.155	0.00547	0.000226298	0.00445	0.000426757	0.00472	6.74533e-05	0.00457	7.17504e-05	0.00521	-0.00374
528.656	0.00541	0.000245397	0.00441	0.000371704	0.00487	0.000117615	0.00475	-0.000108328	0.00529	-0.00358
529.157	0.00545	-0.000153798	0.00441	8.21325e-05	0.00487	0.00015218	0.00476	-3.84091e-05	0.00537	-0.00356
529.658	0.00537	-0.000424893	0.00444	5.36169e-05	0.00486	0.000126893	0.00465	-4.31583e-05	0.0053	-0.00375
530.159	0.00511	-0.000684182	0.00429	-0.000105486	0.00459	-0.000109476	0.00439	0.000223716	0.00542	-0.00395
530.66	0.00509	-0.000682408	0.00423	-1.4556e-05	0.00456	-0.000112742	0.00412	0.000337252	0.00546	-0.00399
531.161	0.005	-0.000529714	0.00415	-0.000302267	0.00436	-0.000290881	0.00411	0.000283065	0.00531	-0.00364
531.662	0.00538	-8.07455e-05	0.00434	-0.000164542	0.00464	0.000148811	0.00444	0.000364231	0.00548	-0.00313
532.163	0.00547	0.000174176	0.00479	-0.000141779	0.00468	0.000268113	0.00447	0.000184372	0.00534	-0.00287
532.664	0.00555	0.000362826	0.00507	-6.78646e-06	0.00454	0.000471271	0.00475	9.15061e-06	0.00533	-0.00317
533.165	0.00541	0.00045996	0.0052	-0.000104897	0.00438	0.000394579	0.00457	9.41289e-05	0.00539	-0.00335
533.666	0.00506	0.00015162	0.00482	-0.000320751	0.00435	0.000124387	0.00441	0.000256233	0.00525	-0.00362
534.167	0.00497	3.19745e-05	0.00462	-0.000450818	0.00432	-0.000224452	0.00436	0.000293936	0.00507	-0.00346
534.668	0.00504	-0.000234967	0.00451	-0.000336725	0.00443	-0.0004461	0.00434	0.000290945	0.00508	-0.00311
535.169	0.00523	-0.000391943	0.00458	-8.76141e-05	0.00442	-0.000263167	0.00434	0.000403297	0.00504	-0.00308
535.67	0.0054	-0.000366003	0.00442	6.36712e-05	0.00464	0.000163317	0.00432	0.000470766	0.00505	-0.00304
536.171	0.00534	-0.00043514	0.00443	0.00015642	0.00479	0.000679621	0.00413	0.000517134	0.00516	-0.00325
536.672	0.00507	-0.000307384	0.00425	-6.93044e-05	0.00485	0.000835065	0.00395	0.000270339	0.00521	-0.00335
537.173	0.00484	-0.000449188	0.00416	-0.000354079	0.00485	0.000531536	0.00384	0.000342925	0.00537	-0.00317
537.674	0.00478	-0.000296113	0.00423	-0.000383894	0.00478	0.000354598	0.00418	0.000455075	0.00534	-0.00284
538.175	0.00467	-0.000267235	0.00429	-0.000137321	0.00494	-8.45941e-05	0.00435	0.000324279	0.00513	-0.00284
538.676	0.00475	-0.000397278	0.00438	9.38621e-05	0.00486	-0.000123501	0.00487	0.000305402	0.00543	-0.00308
539.177	0.00499	-0.000162733	0.00473	0.000336183	0.00504	0.000284887	0.0049	0.000373975	0.00562	-0.00334
539.678	0.00507	-0.000357768	0.00469	2.00257e-05	0.00464	0.000310682	0.00455	0.000247612	0.00584	-0.00343
540.179	0.00529	-3.49827e-05	0.00482	9.09744e-05	0.00479	0.00067001	0.00448	-0.000183253	0.00565	-0.00327
540.68	0.00513	5.52166e-05	0.00466	-2.63203e-05	0.0048	0.00075607	0.00428	-4.74861e-05	0.00557	-0.00302
541.181	0.00504	6.58918e-05	0.00476	-7.69201e-05	0.00477	0.000538571	0.0043	8.90786e-06	0.00564	-0.00269
541.682	0.00519	-0.000142801	0.00459	-7.55081e-05	0.00472	0.000398896	0.00452	0.000222711	0.00573	-0.00294
542.183	0.0051	-0.000530066	0.00431	-0.000328463	0.00434	-5.86152e-05	0.00424	0.000248834	0.0054	-0.00296
542.684	0.0052	-0.000526689	0.00411	-0.000174079	0.00429	-0.00020449	0.00417	0.000323342	0.00502	-0.00298
543.185	0.00516	-0.000394904	0.00404	-0.000180496	0.00427	-0.000131738	0.00439	0.000640504	0.00498	-0.00288
543.686	0.00539	-0.000208569	0.00439	-0.000119632	0.00446	0.000147954	0.00472	0.00068251	0.00486	-0.00281
544.187	0.00537	-0.000269477	0.00449	-4.21626e-05	0.00443	0.000252597	0.00506	0.000593656	0.00505	-0.00284
544.688	0.00539	-7.91274e-05	0.00452	0.000136654	0.00467	0.000606602	0.00524	0.000271188	0.00499	-0.00264
545.189	0.00515	-0.000285257	0.00426	4.96536e-05	0.00461	0.000481375	0.00488	0.000177898	0.0054	-0.00264
545.69	0.00478	-0.000412143	0.00413	-9.23689e-05	0.00438	0.000248717	0.00438	0.000163974	0.00534	-0.0028
546.191	0.00461	-0.000563483	0.00399	-0.00033719	0.00432	9.64656e-05	0.00395	0.000212985	0.00516	-0.00293
546.692	0.0045	-0.000453527	0.00413	-0.000159789	0.0041	-0.000156175	0.0039	0.000476386	0.00501	-0.00269
547.193	0.00466	-0.000403031	0.00415	-0.000295497	0.00395	-0.000387588	0.00405	0.000593171	0.00519	-0.00264
547.694	0.00486	-0.000408628	0.00399	-0.000264726	0.00358	-0.000557209	0.00455	0.000515119	0.00557	-0.00263
548.195	0.00469	-0.000558825	0.00362	-0.000625043	0.00353	-0.000583917	0.00417	0.000513392	0.00569	-0.00297
548.696	0.00468	-0.000500573	0.00396	-0.000405822	0.00401	-6.87507e-05	0.00411	0.000293894	0.00552	-0.00331
549.197	0.00442	-0.000577602	0.00412	-0.000544669	0.00446	0.000193516	0.00374	0.000606614	0.0053	-0.00335
549.698	0.00456	-0.000766736	0.00412	-0.000520397	0.00457	0.000315446	0.00375	0.000895677	0.00487	-0.0028
550.199	0.00469	-0.000610789	0.00394	-0.000238562	0.00482	0.000475357	0.00401	0.00102	0.00499	-0.00255
550.7	0.00463	-0.00052211	0.00391	0.00013169	0.00475	0.000500396	0.00442	0.00115	0.00513	-0.00231
551.201	0.00467	-0.00041345	0.00417	0.000539739	0.00484	0.000629548	0.00485	0.000944121	0.0054	-0.00233
551.702	0.00457	-0.000358098	0.00434	0.000543008	0.0047	0.000591299	0.00502	0.000945283	0.00586	-0.00234
552.203	0.00503	-0.000293419	0.00436	0.000406965	0.00458	0.000800803	0.00495	0.00103	0.00602	-0.00184
552.704	0.00553	-2.67755e-05	0.0045	0.000361727	0.00473	0.00097398	0.00487	0.000997581	0.00595	-0.00218
553.205	0.0058	0.0001144	0.00448	0.000408474	0.00473	0.00116	0.00485	0.00137	0.00595	-0.00215
553.706	0.00545	-1.87936e-05	0.00448	0.000285737	0.00464	0.000791777	0.00464	0.00101	0.00547	-0.00242
554.207	0.00524	4.10848e-05	0.00448	0.000410362	0.00476	0.000851154	0.00515	0.000990429	0.00566	-0.00256
554.708	0.00498	1.29335e-05	0.00443	2.53162e-05	0.00459	0.000524156	0.00509	0.000710193	0.00554	-0.00217
555.209	0.00472	-9.39275e-05	0.00422	0.00010019	0.00453	0.000162984	0.00528	0.000797592	0.0058	-0.00183
555.71	0.00494	-0.000281808	0.0044	-8.84474e-06	0.00434	-1.02953e-05	0.00513	0.00109	0.00558	-0.00144
556.211	0.00456	-0.000643724	0.00414	-4.53484e-05	0.00405	-7.06841e-05	0.00447	0.00169	0.00582	-0.00143
556.712	0.00473	-0.000613118	0.00395	-0.000235955	0.00387	-8.51586e-06	0.0042	0.00194	0.00593	-0.00164
557.213	0.00505	-0.000343575	0.00423	7.23443e-05	0.00428	0.000392781	0.00429	0.00195	0.00562	-0.00192
557.714	0.00557	7.57031e-05	0.00479	0.000591913	0.00471	0.000993039	0.00501	0.00166	0.00546	-0.00246
558.215	0.00568	0.000406814	0.00497	0.000840084	0.00541	0.000896707	0.00509	0.0011	0.00496	-0.00207
558.716	0.00521	0.000340398	0.00493	0.000951289	0.00519	0.00101	0.00491	0.00101	0.00519	-0.00199
559.217	0.00456	-5.45521e-05	0.00425	0.000525091	0.0045	0.000427333	0.00423	0.00115	0.00559	-0.00146
559.718	0.00401	-0.000885043	0.00397	0.000366594	0.0038	0.000300318	0.00421	0.00142	0.006	-0.00151
560.219	0.00391	-0.00102	0.00402	0.000188083	0.00359	0.000759396	0.00464	0.00123	0.00645	-0.00149
560.72	0.00397	-0.00101	0.00409	0.000380438	0.00365	0.000873397	0.00499	0.000704726	0.00666	-0.00142
561.221	0.00412	-0.000663606	0.00407	0.000423832	0.00389	0.00084566	0.00466	0.000473067	0.00669	-0.00176
561.722	0.00445	-0.000553471	0.00389	0.000429527	0.00403	0.000504393	0.0042	0.000615665	0.00635	-0.00153
562.223	0.00432	-0.000596237	0.00386	-0.000144212	0.00388	0.000196991	0.00379	0.00111	0.00595	-0.00205
562.724	0.00442	-0.000667801	0.00404	-0.000582609	0.00373	-2.84379e-05	0.00389	0.00171	0.00623	-0.0016
563.225	0.00439	-0.000775616	0.0038	-0.000752658	0.00351	-0.000696498	0.00384	0.00174	0.00643	-0.00123
563.726	0.00462	-0.00044999	0.00364	-0.000671384	0.00356	-0.000565816	0.0038	0.0016	0.00639	-0.000920501
564.227	0.00498	-0.000424852	0.00391	1.26115e-05	0.00389	-0.000253419	0.0038	0.000990036	0.00587	-0.00115
564.728	0.00485	-0.00031789	0.00416	6.24917e-05	0.00377	0.000108911	0.00385	0.000827735	0.00556	-0.00162
565.229	0.00525	-0.000369697	0.00426	0.000212528	0.0037	0.000307959	0.0041	0.00125	0.00546	-0.00141
565.73	0.00517	-0.000336756	0.00414	-0.00026253	0.00357	0.000433422	0.00396	0.00137	0.00562	-0.00136
566.231	0.005	-0.000124894	0.00393	-0.000425538	0.00357	0.000491146	0.00437	0.00154	0.0056	-0.00111
566.732	0.00462	-0.000342682	0.0038	-0.000520947	0.00368	0.00015405	0.0039	0.0015	0.00527	-0.00127
567.233	0.00425	-0.000293074	0.00391	-5.5369e-05	0.00405	0.000379784	0.00375	0.00157	0.0051	-0.00205
567.734	0.00455	-0.000423742	0.00384	-0.000103308	0.00407	0.00011829	0.00314	0.00145	0.00525	-0.00218
568.235	0.00455	3.91436e-05	0.0039	-0.000133553	0.00422	0.000131481	0.00282	0.00138	0.00518	-0.00239
568.736	0.00448	-0.000546059	0.00327	-0.000623121	0.0036	-0.000670697	0.00251	0.0015	0.00516	-0.00163
569.237	0.00418	-0.000650914	0.0031	-0.000789253	0.00356	-0.000850044	0.00245	0.00164	0.0051	-0.00105
569.738	0.0037	-0.00107	0.00293	-0.000780247	0.00359	-0.000725297	0.0031	0.00196	0.00492	-0.00107
570.239	0.00392	-0.000783503	0.00347	-5.74627e-05	0.00412	-0.000197863	0.00389	0.00169	0.00472	-0.00116
570.74	0.00448	-0.000271876	0.00414	0.000540887	0.00434	0.000247489	0.00516	0.00153	0.0047	-0.00144
571.241	0.00485	-0.000283517	0.00447	0.000782879	0.00475	0.000304998	0.00569	0.00168	0.00526	-0.000952795
571.742	0.00522	-0.000279765	0.00459	0.000987635	0.00477	0.000514468	0.00587	0.00197	0.0054	-0.000630635
572.243	0.0051	-0.000240167	0.00411	0.00111	0.00457	0.000593646	0.00536	0.00157	0.00531	-0.000733264
572.744	0.0052	0.000185626	0.00394	0.00142	0.00441	0.00151	0.00589	0.00196	0.00535	-0.000324205
573.245	0.00497	0.000100496	0.00359	0.00107	0.00425	0.00159	0.00566	0.0014	0.00566	-0.000934946
573.746	0.00456	-0.000327299	0.00373	0.00018137	0.00455	0.00145	0.00519	0.00207	0.00558	-0.000546537
574.247	0.00426	-0.000821257	0.00388	-0.000419023	0.00438	0.000694268	0.0046	0.00178	0.00587	-0.00101
574.748	0.00441	-0.000918137	0.00388	-0.000690962	0.00388	8.86947e-06	0.0045	0.00172	0.00503	-0.00047622
575.249	0.00443	-0.0006727	0.00362	-0.000793807	0.00341	-0.000306452	0.00454	0.00122	0.00526	-0.000485873
575.75	0.00473	-8.22266e-05	0.00341	0.00012324	0.00369	0.000319367	0.00522	0.000832054	0.00566	-0.000338056
576.251	0.00421	6.47182e-05	0.00304	-3.07647e-05	0.00349	0.000281312	0.00404	0.00099973	0.00568	0.000145395
576.752	0.00355	0.000134959	0.00293	-0.000129508	0.0034	-0.000178018	0.00366	0.0016	0.00533	0.000106729
577.253	0.00359	-0.000562327	0.00324	3.83352e-06	0.0033	-0.000740029	0.00336	0.00217	0.00558	2.86956e-05
577.754	0.0037	-0.000895007	0.00358	-6.03852e-05	0.00376	-0.000967488	0.00357	0.00198	0.00577	0.000181192
578.255	0.00417	-0.000729513	0.00408	0.00015879	0.00431	-0.000114242	0.00381	0.00145	0.00665	-0.000312423
578.756	0.00435	-0.000366736	0.00427	0.000230173	0.00422	0.000468221	0.00387	0.00105	0.00626	-0.000261584
579.257	0.00429	-0.000389207	0.00397	-6.21464e-05	0.00375	0.000916748	0.00391	0.00139	0.00564	-0.000206389
579.758	0.00393	-0.000990169	0.00381	-0.000301625	0.00342	0.000584688	0.00397	0.00229	0.00491	-0.000328293
580.259	0.004	-0.00143	0.00322	-8.26392e-05	0.0038	-8.35364e-05	0.00366	0.00287	0.00532	-2.56368e-05
580.76	0.00434	-0.00132	0.00362	0.00012356	0.00441	-4.55487e-06	0.00377	0.00252	0.00587	-4.47122e-05
581.261	0.0044	-0.000886848	0.00393	0.000516738	0.00462	-0.000174242	0.00388	0.00148	0.00603	-1.39337e-05
581.762	0.00462	-0.000521393	0.00425	0.000817196	0.00472	0.00096448	0.00437	0.0016	0.00642	0.000474874
582.263	0.00456	-0.000201871	0.00392	0.000785573	0.00439	0.00132	0.00508	0.00141	0.00628	0.000354812
582.764	0.00492	0.000176286	0.0041	0.00102	0.00504	0.00172	0.00526	0.00204	0.00643	0.000501658
583.265	0.00413	-0.000225613	0.00367	0.000206695	0.00484	0.000882003	0.00439	0.00176	0.00608	0.000749706
583.766	0.00417	8.23381e-05	0.00417	0.000294305	0.00519	0.00115	0.00428	0.00174	0.00549	0.000634473
584.267	0.00344	-0.000521406	0.0044	0.000174098	0.00418	0.000705327	0.00393	0.00207	0.00618	0.000129316
584.768	0.00392	9.37348e-05	0.00504	0.00104	0.00443	0.000750419	0.0047	0.00192	0.00671	0.00033562
585.269	0.0035	0.000121182	0.00496	0.000606828	0.00397	3.23156e-05	0.00503	0.00174	0.00782	0.000972578
585.77	0.00302	0.000229913	0.00422	0.000290113	0.00396	-0.00080703	0.00432	0.00129	0.00651	0.00169
586.271	0.00317	4.92136e-05	0.00353	3.60297e-05	0.00364	-0.000351519	0.0043	0.00103	0.00596	0.00184
586.772	0.00408	-8.32006e-05	0.00352	0.000180761	0.00324	0.000292445	0.00383	0.00165	0.0055	0.00168
587.273	0.00416	-0.000342328	0.00348	0.00053655	0.00358	0.000975629	0.00379	0.0015	0.00586	0.000660594
587.774	0.00479	0.000155678	0.00414	0.00133	0.00406	0.00158	0.00497	0.000998838	0.00596	2.2105e-05
588.275	0.00428	-0.000157326	0.00468	0.00138	0.00443	0.000890825	0.00534	0.000827388	0.00608	-0.00142
588.776	0.00446	0.000406548	0.00447	0.00195	0.00497	0.000831021	0.00594	0.00104	0.00605	-0.000897601
589.277	0.00487	5.87266e-05	0.00434	0.00153	0.00501	0.000308615	0.00604	0.00188	0.007	-0.000352758
589.778	0.00446	0.000485317	0.00361	0.000749115	0.00522	-2.30634e-05	0.0062	0.00127	0.00696	0.00116
590.279	0.00457	-3.37221e-05	0.00354	-0.00022085	0.00465	-0.000792589	0.00598	0.00109	0.00656	0.00209
590.78	0.00507	-0.000531509	0.00344	-0.000752811	0.00393	-0.00104	0.00549	0.000479609	0.00565	0.0022
591.281	0.00509	-0.000229015	0.00327	-0.000134828	0.00395	-0.000646902	0.00555	0.000698284	0.00684	0.0021
591.782	0.00546	0.000193369	0.00382	0.000394329	0.00412	0.000597112	0.00594	0.00143	0.00844	0.00104
592.283	0.0043	0.000287628	0.0038	0.000213189	0.00403	0.000201003	0.0051	0.00173	0.0103	0.000548594
592.784	0.0038	-0.000381088	0.0033	6.1383e-07	0.00347	0.000161342	0.00419	0.00267	0.0103	0.000433479
593.285	0.00297	-0.00104	0.00299	-0.000979239	0.00261	-5.60255e-05	0.00337	0.00351	0.00944	0.00113
593.786	0.00259	-0.0019	0.00179	-0.0014	0.00208	-0.000436457	0.003	0.00433	0.00861	0.00124
594.287	0.0027	-0.00139	0.00275	-0.00159	0.00206	-0.000113881	0.00378	0.00338	0.0074	0.00154
594.788	0.00299	-0.000544878	0.00317	-0.000789864	0.00323	0.000225244	0.00453	0.00281	0.00683	0.00187
595.289	0.00277	0.000179818	0.00326	-0.000581779	0.00309	-0.000151083	0.00482	0.00188	0.00593	0.00174
595.79	0.00293	0.000199169	0.00313	-0.000134405	0.00328	-0.000472933	0.00472	0.00307	0.00512	0.000269892
596.291	0.00351	2.35442e-05	0.0028	-0.000160362	0.00283	-0.00033351	0.00476	0.0028	0.00531	-0.000400313
596.792	0.00465	0.000117227	0.00378	0.000525479	0.00305	0.000465728	0.00498	0.00308	0.00617	-0.0003514
597.293	0.00539	0.000469026	0.00445	0.000829292	0.00396	0.00133	0.00525	0.00285	0.00609	0.00165
597.794	0.0043	-0.000311252	0.00361	-0.000346459	0.00388	0.000439687	0.00399	0.00216	0.00774	0.00129
598.295	0.00309	-0.000463311	0.00326	-0.00105	0.0041	-0.00072035	0.00361	0.00216	0.00733	0.00178
598.796	0.00261	-0.000548323	0.00278	-0.000762997	0.00393	-0.00132	0.00326	0.00235	0.00657	0.00124
599.297	0.00403	0.000201172	0.00387	0.000341463	0.00498	-0.000705953	0.00506	0.00307	0.00579	0.000812865
599.798	0.00618	0.00137	0.00458	0.00201	0.00537	0.00053499	0.00663	0.0031	0.00421	0.000726261
600.299	0.00524	0.000782185	0.00382	0.00116	0.0052	0.000666447	0.00533	0.00289	0.00622	0.000454514
600.8	0.0043	0.00070111	0.00344	0.000962472	0.00535	0.000593163	0.00451	0.00234	0.00738	-0.000385287
601.301	0.00266	-5.78781e-05	0.00297	0.000138312	0.00465	-3.98178e-05	0.00319	0.00264	0.0091	-0.000185459
601.802	0.0022	-6.18794e-05	0.00362	0.000675218	0.00431	3.71854e-05	0.004	0.00282	0.00991	0.000986199
602.303	0.00334	-0.000400073	0.00363	0.000237607	0.00255	-0.000377969	0.00507	0.00334	0.00979	0.00219
602.804	0.00342	-0.000585388	0.00353	-0.000813806	0.00219	7.67748e-05	0.00559	0.00324	0.01038	0.00362
603.305	0.00377	-0.00080622	0.00293	-0.00173	0.00281	0.000614653	0.00508	0.00197	0.00869	0.00286
603.806	0.0034	-0.000832586	0.00224	-0.00231	0.0036	0.000472982	0.0044	0.000994967	0.00756	0.00186
604.307	0.00354	-0.000703534	0.00227	-0.00153	0.00404	6.9389e-05	0.00291	0.00137	0.0062	0.0016
604.808	0.00411	-0.000562296	0.00232	-0.000699726	0.00391	-0.000879042	0.00226	0.00286	0.00608	0.0014
605.309	0.00444	-0.000637587	0.0032	0.000294286	0.00416	-0.000505993	0.00198	0.00424	0.00716	0.00184
605.81	0.00456	-0.00029413	0.00384	0.000417902	0.00514	0.000251206	0.00253	0.00434	0.00746	0.00245
606.311	0.00527	0.000145486	0.00473	0.000397863	0.00552	0.00147	0.00434	0.00446	0.00849	0.00131
606.812	0.00487	-0.000177467	0.00467	0.000340629	0.00565	0.00185	0.00473	0.0047	0.00807	0.00217
607.313	0.00488	-0.000241886	0.00448	0.00141	0.00477	0.00157	0.00566	0.00428	0.00787	0.000886581
607.814	0.00349	-0.000458692	0.00387	0.00153	0.0037	0.000928192	0.00476	0.00351	0.00797	0.00168
608.315	0.0034	-2.38188e-05	0.00372	0.00215	0.00352	0.000866962	0.0054	0.00174	0.00801	0.00187
608.816	0.00401	-7.40756e-05	0.00346	0.00136	0.00359	0.00106	0.00483	0.00255	0.00852	0.00178
609.317	0.00422	6.00062e-05	0.00321	0.00111	0.00406	0.00118	0.00385	0.00229	0.00903	0.00309
609.818	0.00347	-0.000573325	0.00306	-9.28173e-05	0.00362	0.000705137	0.00341	0.00352	0.00966	0.00293
610.319	0.00314	-0.000752058	0.00289	-0.00066487	0.00378	0.000253144	0.00288	0.00465	0.00965	0.00314
610.82	0.00359	-0.000719973	0.00301	-0.0007487	0.00448	0.000515662	0.00376	0.00412	0.00952	0.00269
611.321	0.00372	-0.000274066	0.00317	-0.000269578	0.0049	0.000381568	0.00311	0.00472	0.0084	0.00201
611.822	0.00479	0.000831763	0.00368	8.19509e-05	0.00589	0.000926527	0.00338	0.00409	0.00913	0.00177
612.323	0.00423	0.000400945	0.00374	0.000184357	0.00519	-0.000292438	0.00256	0.00382	0.00986	0.00277
612.824	0.00477	0.000454891	0.00347	0.000702413	0.00515	-0.000796083	0.00374	0.00398	0.00817	0.00272
613.325	0.00523	0.000146679	0.00332	0.00123	0.00429	-0.000475803	0.00446	0.00369	0.00773	0.00293
613.826	0.00553	0.000148709	0.00372	0.00126	0.00424	-0.000175366	0.00491	0.00378	0.00607	0.00239
614.327	0.00565	-0.000195049	0.00368	0.00105	0.00371	0.000356582	0.00484	0.00356	0.00731	0.00228
614.828	0.00534	-0.000581248	0.0038	0.000468114	0.00448	0.000553229	0.00462	0.00232	0.00867	0.00263
615.329	0.00526	-0.000314333	0.00337	0.000625242	0.00479	0.00122	0.00507	0.00194	0.00934	0.00353
615.83	0.00439	-0.00051837	0.00334	0.000464006	0.00469	0.00201	0.00506	0.00203	0.00926	0.00368
616.331	0.00534	-0.000151285	0.00374	0.000466369	0.00433	0.00204	0.00486	0.00303	0.00893	0.00304
616.832	0.00426	-0.00010879	0.00358	-9.26578e-06	0.00388	0.00163	0.00465	0.0032	0.00999	0.00198
617.333	0.0042	0.000161812	0.00259	-0.000568036	0.00412	0.00129	0.00378	0.00405	0.01109	0.00198
617.834	0.00394	4.49011e-05	0.00148	-0.000769028	0.00468	0.00145	0.00329	0.00454	0.00971	0.00281
618.335	0.00297	8.36956e-05	0.00227	0.000333552	0.00475	0.00228	0.00327	0.00461	0.00914	0.00236
618.836	0.00392	0.00068774	0.00375	0.00203	0.00536	0.00384	0.00528	0.00431	0.0078	0.00179
619.337	0.00355	0.000579283	0.00471	0.00252	0.00526	0.00376	0.00569	0.00383	0.00913	0.00164
619.838	0.00365	0.000431772	0.00464	0.00152	0.00548	0.00317	0.0051	0.00345	0.00902	0.003
620.339	0.00344	-0.000306758	0.00352	-0.00022717	0.00504	0.00177	0.00409	0.00412	0.00942	0.00382
620.84	0.00283	-0.000913843	0.00278	-0.00167	0.00433	-0.00011439	0.00313	0.00371	0.00961	0.00264
621.341	0.00296	-0.000325454	0.00286	-0.00107	0.00433	-0.000187704	0.00345	0.00233	0.01029	0.00284
621.842	0.00324	-0.000567553	0.00299	0.000190162	0.00386	-0.00122	0.00324	0.00101	0.00991	0.00288
622.343	0.00404	-0.000814557	0.00314	0.00102	0.00365	7.46641e-05	0.003	-0.000256576	0.00843	0.00358
622.844	0.00359	-0.00157	0.00249	0.000458711	0.0031	0.000273215	0.00376	0.00148	0.00813	0.00278
623.345	0.00408	-0.00149	0.00174	-0.000746127	0.00334	0.000737854	0.00367	0.00241	0.00652	0.00238
623.846	0.00404	-0.00115	0.00189	-0.000222299	0.00392	0.00142	0.00452	0.00373	0.00778	0.00207
624.347	0.00493	-0.000641667	0.00204	0.000516884	0.00417	0.000864985	0.00423	0.00426	0.00783	0.00192
624.848	0.00534	-0.000268241	0.00261	0.00153	0.00484	0.00144	0.00464	0.00331	0.00869	0.00281
625.349	0.00561	0.000242577	0.00304	0.00138	0.00511	0.00077876	0.00542	0.00352	0.00861	0.0039
625.85	0.00558	0.000499379	0.00352	0.00112	0.00612	0.0022	0.00616	0.00435	0.00838	0.00519
626.351	0.00442	-0.000625689	0.00245	-0.000718532	0.00486	0.00161	0.00431	0.00518	0.00839	0.00387
626.852	0.00313	-0.00109	0.00153	-0.00152	0.00366	0.00143	0.00318	0.00483	0.00903	0.00195
627.353	0.004	-0.000788005	0.00154	-0.00154	0.0032	0.000736064	0.00285	0.00443	0.00954	0.000597087
627.854	0.00494	0.000143701	0.0023	2.38727e-05	0.00403	0.000997583	0.00403	0.00505	0.00916	9.12361e-05
628.355	0.00718	0.00122	0.00445	0.00125	0.00593	0.00214	0.00521	0.006	0.00945	0.000344341
628.856	0.00678	0.00199	0.00508	0.00219	0.0068	0.00257	0.00652	0.00591	0.00957	0.000907901
629.357	0.00539	0.00241	0.00498	0.00221	0.00611	0.00286	0.00696	0.00497	0.00882	0.00176
629.858	0.00259	0.00135	0.00312	0.000133542	0.00367	0.00183	0.00542	0.00457	0.00777	0.00368
630.359	0.00124	0.00104	0.00261	-0.000571073	0.00255	0.000891524	0.00394	0.00513	0.00648	0.00426
630.86	0.000437424	9.47827e-05	0.0022	-0.0015	0.0012	0.000382475	0.00227	0.00549	0.00728	0.00393
631.361	0.00191	0.000923402	0.00236	-0.000374037	0.0023	0.000398393	0.00359	0.00481	0.0094	0.00385
631.862	0.0031	0.00132	0.00296	0.00147	0.00304	0.00109	0.005	0.0043	0.00975	0.00259
632.363	0.00274	-9.19519e-05	0.00328	0.00185	0.00323	0.000810626	0.00561	0.00341	0.00963	0.00154
632.864	0.00466	-0.000314099	0.00402	0.00169	0.0037	0.00178	0.00518	0.00323	0.00854	0.00115
633.365	0.00421	-0.00143	0.00352	0.000854278	0.00372	0.00185	0.00408	0.00276	0.00828	0.00145
633.866	0.00428	-0.000923832	0.00247	0.000163349	0.00461	0.00182	0.00243	0.00319	0.00799	0.00231
634.367	0.00339	-0.000697795	0.00245	-0.000107759	0.00381	0.00177	0.00154	0.00365	0.00771	0.0021
634.868	0.0016	-0.000955678	0.00244	-0.0004107	0.00379	0.000756272	0.00141	0.00274	0.0082	0.00249
635.369	0.00194	-0.00058871	0.00374	-0.000590845	0.0035	0.000482389	0.0034	0.00356	0.00927	0.00186
635.87	0.00208	-0.000987609	0.00398	0.000253908	0.00406	-4.96193e-06	0.00479	0.00331	0.01022	0.00212
636.371	0.00306	-0.000827612	0.00335	-0.000351246	0.00376	0.000337781	0.00478	0.00392	0.00816	0.00271
636.872	0.00377	-0.000220655	0.00394	0.000374451	0.00387	0.0022	0.00434	0.00376	0.00845	0.00392
637.373	0.00358	-0.000195655	0.00357	0.000496135	0.00345	0.00287	0.00333	0.00292	0.00871	0.00367
637.874	0.00237	-0.00106	0.00337	0.000619257	0.00281	0.00236	0.00267	0.00316	0.00988	0.00319
638.375	0.00234	-0.00175	0.0033	0.00098576	0.00314	0.00139	0.00358	0.00356	0.00898	0.00368
638.876	0.00291	-0.00125	0.00357	0.00135	0.00425	0.00201	0.0054	0.00507	0.00766	0.00391
639.377	0.00343	-0.000544511	0.00461	0.00121	0.00531	0.0023	0.0062	0.00547	0.00761	0.00385
639.878	0.00328	8.6248e-06	0.00408	0.000799452	0.00504	0.00148	0.00565	0.00723	0.00845	0.00373
640.379	0.00205	-0.0007204	0.00271	-0.000345141	0.00321	-0.00036915	0.00352	0.00774	0.0096	0.00225
640.88	0.00181	-0.00137	0.0027	-0.00128	0.00258	-0.00104	0.0036	0.00587	0.00908	0.000984767
641.381	0.0023	-0.000308189	0.00356	-0.000487094	0.00405	-1.45095e-05	0.00538	0.00459	0.00877	0.00161
641.882	0.00309	-0.000500579	0.00385	-0.000433822	0.00504	-0.000125879	0.00673	0.00133	0.00951	0.00194
642.383	0.00403	0.000475825	0.00375	0.000626627	0.00568	0.00106	0.00767	0.00166	0.00908	0.00342
642.884	0.0038	8.13955e-05	0.00287	-0.000200233	0.00416	0.000258073	0.00598	0.00342	0.0078	0.00489
643.385	0.0034	0.00014167	0.00317	-0.000738529	0.00295	0.000564343	0.00442	0.00438	0.00634	0.00446
643.886	0.00222	-0.000713691	0.003	-0.00173	0.00183	-0.000190503	0.00243	0.00524	0.0054	0.00367
644.387	0.00177	-0.000827276	0.00213	-0.00144	0.00176	-0.00119	0.00235	0.00449	0.00548	0.00327
644.888	0.0017	-0.00131	0.00197	-0.000811466	0.00242	-0.00141	0.00322	0.0048	0.00559	0.00221
645.389	0.000600945	-0.000974233	0.000978719	9.07154e-05	0.00268	-0.00228	0.00216	0.00557	0.00557	0.00101
645.89	0.00277	8.56559e-05	0.00198	0.00142	0.00379	-0.00114	0.00284	0.00621	0.00683	0.000891369
646.391	0.00245	-0.000277875	0.00223	0.000395202	0.00306	-0.0013	0.0016	0.00528	0.00727	0.000760561
646.892	0.00282	-0.000313308	0.00317	4.65682e-05	0.00299	-0.000594938	0.0016	0.00457	0.00752	0.0015
647.393	0.00396	-0.000113683	0.00535	-0.000440424	0.00292	0.000992653	0.0022	0.00256	0.00879	0.00262
647.894	0.00601	0.00138	0.00616	0.00113	0.00345	0.0025	0.00432	0.00184	0.00913	0.00347
648.395	0.00731	0.00181	0.00591	0.00154	0.00401	0.00242	0.00544	0.00268	0.01036	0.00444
648.896	0.00632	0.00153	0.00543	0.00173	0.00484	0.00204	0.00631	0.00331	0.00936	0.00397
649.397	0.00323	0.000367222	0.00346	0.000544	0.00446	0.000773928	0.00429	0.00379	0.00887	0.00333
649.898	0.00244	-0.000713253	0.00291	0.000721376	0.00493	0.00121	0.00406	0.00488	0.00744	0.00321
650.399	0.00194	-0.000477184	0.00229	0.000209631	0.00414	0.000616714	0.00358	0.00673	0.00607	0.00356
650.9	0.00193	-0.000600792	0.00275	-0.000237929	0.00405	-1.50189e-05	0.00268	0.00641	0.0063	0.00326
651.401	0.00263	0.000221012	0.00431	0.000148665	0.00386	0.000434642	0.00245	0.0056	0.00738	0.00517
651.902	0.00282	0.000470342	0.00471	0.00155	0.00343	0.00092734	0.00212	0.00392	0.01	0.00549
652.403	0.00533	0.000754476	0.00497	0.00295	0.00343	0.0023	0.00347	0.00319	0.01031	0.00537
652.904	0.00582	0.000258388	0.00314	0.00161	0.0029	0.00212	0.00368	0.00478	0.00964	0.0048
653.405	0.00723	-0.000247107	0.00255	0.000966727	0.00394	0.000943971	0.00493	0.00457	0.00818	0.00537
653.906	0.00601	4.44361e-05	0.00201	0.000995243	0.00513	0.000895229	0.00543	0.00402	0.00794	0.00649
654.407	0.00549	0.000648566	0.00258	0.00124	0.00595	0.000145746	0.00598	0.00352	0.00955	0.00665
654.908	0.00509	0.00108	0.00283	0.0018	0.00547	0.000705963	0.00606	0.00411	0.00939	0.00594
655.409	0.00561	0.00194	0.00402	0.00232	0.00579	0.00159	0.00573	0.00578	0.00872	0.00432
655.91	0.00615	0.0015	0.00493	0.00305	0.00571	0.00232	0.00561	0.00571	0.00883	0.00275
656.411	0.00448	0.00143	0.00592	0.00308	0.00555	0.00279	0.00544	0.0057	0.0073	0.00208
656.912	0.00441	0.000658802	0.00529	0.00242	0.00489	0.00174	0.00545	0.00398	0.0088	0.00373
657.413	0.00478	0.00135	0.00543	0.00149	0.00476	0.00177	0.00659	0.00337	0.00921	0.00539
657.914	0.00678	0.00138	0.00576	0.00129	0.00555	0.00167	0.00723	0.00435	0.01055	0.00707
658.415	0.0063	0.000921278	0.00455	0.000687487	0.00486	0.00181	0.0067	0.00625	0.01238	0.00684
658.916	0.00507	0.000268953	0.00305	0.000814021	0.00346	0.00217	0.00577	0.00605	0.01147	0.00692
659.417	0.00346	-0.000780131	0.00145	2.29534e-05	0.00207	0.00137	0.0041	0.0064	0.01015	0.00573
659.918	0.00399	-0.000859292	0.00107	-0.000550006	0.00164	0.00062206	0.00463	0.00672	0.00768	0.00413
660.419	0.00409	-6.62803e-05	0.00233	0.000135758	0.00377	0.00148	0.00508	0.00735	0.00727	0.00259
660.92	0.00412	-0.000163284	0.00296	0.000705391	0.00433	0.00141	0.00499	0.00903	0.00798	0.00344
661.421	0.00357	-4.47095e-05	0.00362	0.00115	0.00429	0.00196	0.00532	0.00808	0.00876	0.00494
661.922	0.0046	0.000191568	0.00448	0.000998262	0.00453	0.00261	0.00372	0.00699	0.01136	0.00523
662.423	0.00415	-0.000798496	0.00345	-0.000484717	0.00297	0.00205	0.00257	0.00625	0.00996	0.00485
662.924	0.00555	0.000922949	0.00438	0.000951609	0.00423	0.00316	0.00371	0.00524	0.01152	0.00292
663.425	0.00445	0.00127	0.00345	0.00127	0.00382	0.00225	0.00446	0.00533	0.01104	0.00316
663.926	0.00516	0.00205	0.00422	0.00235	0.00504	0.00351	0.00635	0.00524	0.01098	0.00295
664.427	0.0036	0.0017	0.003	0.00136	0.0042	0.00294	0.00689	0.00582	0.00766	0.00408
664.928	0.00401	0.000633756	0.00313	0.00108	0.00363	0.00298	0.00608	0.00743	0.00627	0.00475
665.429	0.00402	-0.000161258	0.0028	0.0012	0.00272	0.0014	0.00462	0.00776	0.00625	0.00489
665.93	0.0044	-0.00059673	0.0027	0.000625539	0.00281	0.000844301	0.00307	0.00596	0.00833	0.00486
666.431	0.00348	-0.00135	0.00187	0.00072453	0.00255	-0.000855131	0.000772936	0.00474	0.01067	0.00476
666.932	0.00333	-0.0013	0.00127	0.000409548	0.00252	-0.000860345	0.00251	0.00478	0.01146	0.00638
667.433	0.00196	-0.00119	0.000690814	0.00016829	0.0024	-0.00105	0.00263	0.00594	0.01152	0.00749
667.934	0.00217	-0.000447941	0.00138	0.000302331	0.00321	0.000709025	0.00417	0.00604	0.01136	0.00606
668.435	0.00242	-0.000842226	0.00128	0.000205435	0.00335	0.00203	0.00421	0.00664	0.01078	0.00461
668.936	0.00242	-0.0018	0.00239	-0.000453661	0.00325	0.00111	0.00329	0.00611	0.01063	0.00347
669.437	0.00319	-0.00214	0.00279	-0.00124	0.00304	-0.000138725	0.00219	0.00724	0.00929	0.0042
669.938	0.00474	-0.00172	0.00416	-0.00144	0.00258	-0.00114	0.00191	0.00582	0.00623	0.0044
670.439	0.00502	-9.94919e-06	0.00509	-0.000467298	0.00305	-0.000831797	0.00307	0.00489	0.00509	0.00475
670.94	0.00431	0.000102427	0.00496	0.000141351	0.00225	-0.000740423	0.00315	0.00436	0.00449	0.00495
671.441	0.003	0.0013	0.00508	0.00136	0.00328	2.12068e-05	0.00432	0.00424	0.00682	0.00586
671.942	0.00192	0.0011	0.00444	0.000801624	0.00333	0.000266716	0.00388	0.00372	0.00747	0.0048
672.443	0.00291	0.00163	0.00465	0.000698633	0.00376	0.00046286	0.00492	0.00347	0.00823	0.00441
672.944	0.00245	0.000576942	0.00304	-0.000439703	0.00376	0.000322622	0.00389	0.00363	0.01035	0.00373
673.445	0.00307	0.000207975	0.00308	-0.000630981	0.00369	4.76028e-05	0.00363	0.00437	0.00887	0.0041
673.946	0.00259	-0.000310406	0.00245	-0.000660964	0.00387	7.12516e-05	0.00319	0.00526	0.00759	0.00572
674.447	0.00311	-0.000757284	0.00224	0.000243433	0.00458	0.000163056	0.00316	0.00521	0.01012	0.008
674.948	0.00238	-0.00146	0.00261	0.000374381	0.00383	-0.000203876	0.00335	0.00589	0.01206	0.00829
675.449	0.00235	-0.00167	0.00301	-0.000429067	0.00424	0.000122558	0.00256	0.00543	0.01503	0.00851
675.95	0.000952251	-0.00159	0.00334	-0.00177	0.00265	-0.000247803	0.00242	0.00584	0.0136	0.00899
676.451	0.000251793	-0.000514617	0.00347	-0.00168	0.00196	0.000315728	0.00247	0.00341	0.01408	0.01029
676.952	-0.0003379	-0.000478047	0.00283	-0.000482902	0.00185	-0.000653397	0.00405	0.00441	0.01486	0.01059
677.453	-0.00132	-0.00136	0.00143	-1.80473e-05	0.00134	-0.00178	0.00389	0.00501	0.01559	0.00995
677.954	-0.00179	-0.00155	0.00151	-0.000408353	0.00248	-0.00167	0.00365	0.00567	0.01375	0.00861
678.455	0.00114	-0.00093888	0.00224	-0.000787675	0.00293	-0.00137	0.00324	0.00504	0.01175	0.00785
678.956	0.00302	-0.000289375	0.0031	-0.000439857	0.00418	0.000518201	0.00274	0.00494	0.01052	0.00604
679.457	0.00428	0.00066692	0.00355	-0.000349597	0.00475	0.000345523	0.00353	0.00518	0.00875	0.00377
679.958	0.00299	0.000671069	0.00212	-0.000323696	0.00467	7.735e-05	0.00272	0.00677	0.00675	0.00294
680.459	0.00187	-0.000122311	0.00153	-0.00179	0.00366	-0.000220094	0.00153	0.00552	0.00602	0.00538
680.96	0.00227	0.000108217	0.00154	-0.00102	0.00317	0.000659986	0.00153	0.00512	0.00692	0.00557
681.461	0.0034	0.000209213	0.00287	0.000867519	0.00408	0.00247	0.00243	0.00341	0.00875	0.00536
681.962	0.00173	-0.000267157	0.00191	0.00224	0.00297	0.00137	0.00162	0.00414	0.01041	0.00384
682.463	0.000752076	0.000119217	0.00129	0.00247	0.00224	0.00156	0.00054545	0.00428	0.01053	0.0058
682.964	0.000161545	-0.000745152	0.000124543	0.00123	0.00103	0.000370308	-0.000646554	0.00543	0.01237	0.00783
683.465	0.00129	-0.000512792	0.00151	0.000745643	0.00208	0.000568185	0.000754755	0.00627	0.01114	0.01111
683.966	0.00251	-0.000539005	0.00303	0.000394305	0.00429	-8.33598e-05	0.00218	0.00753	0.01212	0.0106
684.467	0.00206	-0.000895267	0.00284	0.000113659	0.00464	0.000122862	0.00264	0.00795	0.01024	0.01143
684.968	0.00117	-0.000674425	0.00274	-3.31641e-05	0.00417	0.000158068	0.00294	0.00656	0.01133	0.00978
685.469	0.00163	0.000537074	0.00274	0.000382876	0.00444	0.00236	0.00426	0.00506	0.01046	0.00718
685.97	0.00213	0.0011	0.00314	0.00107	0.0051	0.0025	0.00477	0.00625	0.01152	0.00503
686.471	0.00228	0.000759256	0.00362	0.000459104	0.00543	0.00235	0.00471	0.00775	0.01063	0.00199
686.972	0.00328	3.08893e-05	0.00365	0.000363201	0.00619	0.000945858	0.00497	0.01082	0.01099	0.00178
687.473	0.00407	-4.74331e-05	0.00418	-0.000620596	0.00629	0.000565909	0.00635	0.00993	0.00746	0.00329
687.974	0.00473	0.000236565	0.00326	-0.000720314	0.0062	0.000530432	0.00771	0.00868	0.00632	0.00485
688.475	0.00177	-0.00101	0.00116	-0.00115	0.00331	-0.000112505	0.00461	0.00667	0.00664	0.00531
688.976	-0.000300493	-0.00193	0.000544286	-0.00154	0.0014	-0.00131	0.00278	0.00547	0.01067	0.00671
689.477	-0.000757542	-0.00258	0.000110112	-0.00186	-8.25408e-05	-0.00166	0.00219	0.00589	0.01131	0.00754
689.978	0.000364075	-0.00152	0.0014	-0.00178	0.000724242	-0.000817467	0.00281	0.00569	0.01036	0.01004
690.479	0.000733752	-0.000666126	0.00223	-0.00196	0.00142	-0.000484815	0.00347	0.00606	0.00919	0.00952
690.98	0.00369	0.00119	0.0028	-0.000398033	0.00264	0.000810863	0.00375	0.00509	0.01059	0.00854
691.481	0.00577	0.00175	0.00339	0.00109	0.00377	6.31431e-06	0.00431	0.007	0.00988	0.00905
691.982	0.00713	0.00339	0.00401	0.002	0.00532	0.000901551	0.00582	0.00784	0.01251	0.00815
692.483	0.00531	0.00217	0.00331	0.00195	0.00433	0.000608163	0.00534	0.0085	0.01213	0.00947
692.984	0.00309	0.0012	0.00318	0.000686049	0.00283	0.000273819	0.00288	0.00598	0.00984	0.00921
693.485	0.00272	0.000495557	0.00276	0.000727532	0.00146	-0.000656762	0.00208	0.00468	0.00986	0.00792
693.986	0.0015	0.000138454	0.00247	-7.81283e-05	0.000904986	-0.0017	0.000652184	0.00476	0.01121	0.00822
694.487	0.00124	0.000253832	0.00266	-0.00014719	0.000749607	-0.00225	0.00152	0.00584	0.01176	0.00667
694.988	0.00216	-0.00035602	0.00365	-0.000229835	0.00154	-0.000889587	0.00351	0.00717	0.01146	0.00828
695.489	0.0034	-0.00172	0.00318	-0.00151	0.00212	-0.000752094	0.00271	0.00819	0.01118	0.00924
695.99	0.00249	-0.00232	0.00321	-0.00181	0.0031	-0.000642569	0.00242	0.00923	0.008	0.01046
696.491	0.00153	-0.00191	0.00303	-0.00191	0.00329	-0.000144303	0.00232	0.01009	0.00974	0.0082
696.992	-0.000599302	-0.00161	0.00158	-0.00185	0.0018	-0.000464356	0.00248	0.01023	0.00994	0.00568
697.493	0.00111	8.01895e-07	0.00185	2.76302e-05	0.00329	0.00199	0.00364	0.00941	0.00969	0.00465
697.994	0.00388	0.00147	0.00193	0.00118	0.0046	0.00428	0.00372	0.00677	0.00841	0.00778
698.495	0.0054	0.00296	0.00352	0.00191	0.00687	0.00566	0.00421	0.00589	0.00622	0.00921
698.996	0.00465	0.00298	0.00396	0.00149	0.00533	0.00356	0.00437	0.00518	0.00479	0.0094
699.497	0.00474	0.00293	0.00381	0.00112	0.00485	0.00251	0.00458	0.00715	0.00469	0.00874
699.998	0.00365	0.00181	0.00278	0.00112	0.0036	0.00236	0.00497	0.00837	0.00501	0.0072
700.499	0.00607	0.00206	0.00378	0.00222	0.00431	0.00385	0.00566	0.00922	0.00815	0.00664
700.998	0.0049	0.000447054	0.00282	0.00132	0.00346	0.00386	0.00623	0.00883	0.00768	0.00576

## Sheet: Figure 1c
Figure 1c
maximal g-factor response
original	0.02551
1cy-OH	-0.02281
1cy-H	0.02622
2cy-OH	-0.01547
2cy-H	0.0283
3cy-OH	-0.01392
3cy-H	0.03014
8cy-OH	-0.01257
8cy-H	0.02878

## Sheet: Figure 1d,e
Figure 1c, d
UV response of L0.06
wavelength	L0.06	1cy-OH	1cy-H	2cy-OH	2cy-H	3cy-OH	3cy-H	8cy-OH	8cy-H
699.988	0.01983	0.03204	0.03022	0.02869	0.02777	0.02735	0.02087	0.01519	0.01151
698.984	0.02057	0.03295	0.03067	0.02827	0.02871	0.02735	0.02166	0.01548	0.01111
697.979	0.02047	0.03305	0.02981	0.02934	0.02757	0.02682	0.02109	0.01583	0.01137
696.974	0.02031	0.03292	0.02983	0.02871	0.02768	0.02642	0.02123	0.0155	0.01162
695.969	0.02067	0.03232	0.03006	0.02731	0.02787	0.02706	0.02097	0.01577	0.01148
694.964	0.0202	0.03265	0.03004	0.02917	0.0281	0.02722	0.02121	0.0157	0.0115
693.958	0.02111	0.03191	0.02934	0.02836	0.02784	0.02716	0.02169	0.01577	0.01167
692.951	0.0216	0.03313	0.03114	0.02878	0.02865	0.02725	0.02171	0.01579	0.01167
691.945	0.02072	0.0327	0.0306	0.02919	0.02758	0.0274	0.02135	0.01521	0.01175
690.938	0.02112	0.0332	0.03166	0.02787	0.02882	0.02799	0.0224	0.0154	0.01172
689.931	0.02103	0.0331	0.03105	0.02925	0.02841	0.02835	0.02196	0.01531	0.0117
689.067	0.02131	0.0338	0.03053	0.0295	0.02814	0.02788	0.02172	0.01517	0.01173
688.06	0.02015	0.03256	0.03032	0.02879	0.02886	0.02669	0.02206	0.01499	0.01186
687.051	0.0205	0.03291	0.03044	0.0282	0.02958	0.02653	0.021	0.01548	0.01194
686.043	0.02175	0.03406	0.03124	0.02929	0.02806	0.02863	0.02275	0.0153	0.01179
685.034	0.02132	0.03352	0.03068	0.0287	0.0294	0.02756	0.02177	0.01533	0.01186
684.025	0.02197	0.03509	0.03225	0.03036	0.03031	0.02979	0.02282	0.01536	0.01225
683.016	0.02074	0.03367	0.03246	0.02979	0.02896	0.02818	0.02254	0.0152	0.01186
682.006	0.02127	0.03486	0.03135	0.02905	0.02991	0.02916	0.02236	0.01474	0.01178
680.996	0.02176	0.03372	0.03207	0.03094	0.02971	0.02898	0.02257	0.01528	0.01201
679.986	0.02203	0.03433	0.03233	0.02918	0.02808	0.02838	0.02194	0.01518	0.01178
678.975	0.02202	0.03436	0.03214	0.03055	0.02912	0.02878	0.02227	0.01491	0.01158
677.964	0.0218	0.03454	0.03207	0.02989	0.02979	0.02922	0.02379	0.01573	0.01225
676.953	0.02115	0.03448	0.03235	0.03023	0.02875	0.0276	0.02216	0.01548	0.01221
675.941	0.02276	0.03485	0.03383	0.03071	0.03109	0.02889	0.02425	0.01617	0.01222
674.929	0.02287	0.03591	0.03351	0.03078	0.03085	0.02959	0.02374	0.01578	0.01284
674.061	0.02232	0.0346	0.03309	0.02963	0.03031	0.02879	0.02288	0.01585	0.01242
673.049	0.02233	0.0354	0.0328	0.0309	0.02974	0.02921	0.02294	0.0157	0.01234
672.036	0.02286	0.03454	0.03274	0.03116	0.02999	0.02906	0.02289	0.01557	0.01255
671.023	0.02208	0.03379	0.03207	0.02971	0.02935	0.0283	0.02201	0.01609	0.01227
670.009	0.02248	0.03447	0.03271	0.0312	0.03021	0.02878	0.02307	0.01594	0.01276
668.995	0.02321	0.0349	0.03292	0.03104	0.02963	0.02935	0.02302	0.01591	0.01263
667.981	0.02414	0.03524	0.03391	0.03183	0.03124	0.02978	0.02414	0.01643	0.01326
666.967	0.02399	0.03652	0.03397	0.03149	0.03017	0.02904	0.02278	0.01605	0.01314
665.952	0.02364	0.03594	0.03458	0.03135	0.03064	0.0297	0.02416	0.01599	0.01287
664.937	0.02469	0.0371	0.03554	0.0324	0.03143	0.02999	0.02422	0.01618	0.01324
664.067	0.02433	0.03698	0.03414	0.03166	0.03127	0.02994	0.02494	0.01564	0.01283
663.051	0.02314	0.03533	0.03378	0.03043	0.03021	0.02896	0.02314	0.01614	0.01294
662.035	0.0244	0.03653	0.03425	0.03213	0.03187	0.03011	0.02437	0.01624	0.01327
661.019	0.02398	0.03657	0.03372	0.0311	0.03045	0.02981	0.0245	0.01577	0.01307
660.002	0.02407	0.03625	0.03478	0.03186	0.03162	0.03027	0.0243	0.01588	0.01254
658.985	0.02419	0.03655	0.03533	0.03124	0.03103	0.02931	0.0235	0.01651	0.01338
657.968	0.02444	0.03761	0.03468	0.03197	0.0314	0.03065	0.02424	0.01647	0.01309
656.95	0.02461	0.03683	0.03489	0.03158	0.03175	0.0287	0.0237	0.01623	0.01351
655.933	0.02451	0.03691	0.03573	0.03198	0.03066	0.02955	0.02417	0.01635	0.01406
655.06	0.02415	0.03661	0.0343	0.03225	0.0308	0.02946	0.02409	0.01631	0.01377
654.042	0.02684	0.03809	0.03596	0.03331	0.0318	0.03148	0.02495	0.01663	0.01436
653.023	0.02381	0.03741	0.03435	0.03201	0.03159	0.02938	0.02368	0.01667	0.01409
652.004	0.02437	0.0368	0.03405	0.03226	0.03125	0.0287	0.02394	0.01658	0.01427
650.984	0.02502	0.03708	0.03419	0.03174	0.03105	0.02877	0.02343	0.01682	0.01416
649.965	0.0251	0.03807	0.03621	0.03307	0.03252	0.03049	0.02569	0.01687	0.01405
648.945	0.02509	0.03744	0.03568	0.03339	0.03181	0.03029	0.02507	0.01679	0.01403
648.07	0.02492	0.03796	0.03512	0.03285	0.03166	0.03008	0.02501	0.01685	0.01422
647.05	0.02614	0.03829	0.03656	0.03353	0.03236	0.03042	0.02477	0.01695	0.01438
646.029	0.02588	0.03833	0.03605	0.03331	0.0328	0.03092	0.0249	0.01685	0.01434
645.008	0.0259	0.03773	0.03607	0.03363	0.03207	0.03048	0.02501	0.01677	0.01445
643.986	0.02463	0.03734	0.03451	0.03141	0.03102	0.02876	0.02366	0.01666	0.0146
642.965	0.02509	0.03783	0.03531	0.0329	0.03204	0.03008	0.0245	0.01689	0.01503
641.943	0.02464	0.038	0.03533	0.03237	0.03251	0.02893	0.02493	0.01673	0.01467
641.066	0.0264	0.03931	0.03631	0.0333	0.03284	0.03009	0.02553	0.01696	0.01504
640.044	0.02579	0.03894	0.03706	0.03467	0.03286	0.03028	0.02636	0.01729	0.0155
639.021	0.02588	0.03846	0.03599	0.03285	0.03234	0.02997	0.02488	0.0171	0.01563
637.998	0.02581	0.03886	0.03685	0.03324	0.03292	0.03087	0.02399	0.01717	0.01595
636.974	0.02498	0.0384	0.03697	0.03352	0.03241	0.02937	0.0248	0.01705	0.01567
635.95	0.0273	0.03959	0.03783	0.03446	0.03365	0.03163	0.02651	0.01701	0.01604
635.072	0.02561	0.03864	0.03754	0.03369	0.03195	0.02972	0.02645	0.01699	0.01598
634.048	0.02716	0.0401	0.03759	0.0342	0.03387	0.03137	0.02664	0.01667	0.01637
633.023	0.02693	0.03932	0.0375	0.03375	0.03273	0.03128	0.02609	0.01686	0.01648
631.998	0.0264	0.04005	0.03755	0.0344	0.03395	0.03107	0.02639	0.01674	0.01632
630.973	0.02768	0.03983	0.03853	0.03408	0.03304	0.03085	0.02657	0.01685	0.01678
629.948	0.02708	0.04042	0.03788	0.0344	0.03448	0.03019	0.02639	0.01716	0.01718
629.068	0.0279	0.03968	0.03897	0.03425	0.03339	0.03098	0.02599	0.01678	0.01678
628.042	0.02724	0.03989	0.03866	0.03389	0.0334	0.0308	0.0266	0.01701	0.01729
627.016	0.0278	0.04017	0.0382	0.03547	0.03437	0.03133	0.02685	0.01735	0.01743
625.989	0.02719	0.04004	0.03848	0.03448	0.03492	0.03128	0.0262	0.01743	0.01758
624.962	0.0279	0.04133	0.03886	0.03494	0.03452	0.03135	0.02687	0.01744	0.01747
623.935	0.02676	0.03973	0.03771	0.03456	0.03379	0.03101	0.02566	0.01781	0.01772
623.054	0.02809	0.04204	0.0396	0.03623	0.03549	0.0324	0.02793	0.01793	0.01794
622.026	0.0283	0.04101	0.03899	0.03539	0.03514	0.03191	0.02736	0.01801	0.01806
620.998	0.02843	0.04176	0.03908	0.03553	0.03509	0.03123	0.02685	0.01822	0.01822
619.97	0.02874	0.04147	0.03922	0.03635	0.03554	0.03231	0.02736	0.01883	0.0186
618.941	0.02797	0.04099	0.03877	0.03528	0.0351	0.03174	0.0275	0.01896	0.01887
618.059	0.02917	0.04235	0.03956	0.03581	0.03568	0.032	0.02768	0.01889	0.01885
617.03	0.0289	0.0411	0.03963	0.03532	0.03537	0.03275	0.02731	0.0189	0.01917
616	0.02794	0.04197	0.03893	0.03513	0.03563	0.03179	0.02752	0.01887	0.01911
614.97	0.02844	0.04234	0.0402	0.03606	0.03574	0.03192	0.02748	0.01924	0.0195
613.94	0.02994	0.04244	0.04087	0.03629	0.0369	0.03288	0.02854	0.01947	0.01976
613.057	0.0294	0.04194	0.03915	0.03601	0.03597	0.03218	0.02712	0.02001	0.01978
612.026	0.02985	0.04236	0.04116	0.03699	0.03723	0.03288	0.02844	0.02	0.02013
610.995	0.02962	0.04242	0.0403	0.03652	0.03719	0.0329	0.0272	0.01982	0.01961
609.964	0.02953	0.04236	0.04132	0.03766	0.03674	0.03233	0.0283	0.02085	0.02072
608.932	0.02982	0.04217	0.0409	0.03701	0.03706	0.03326	0.02853	0.02075	0.02075
608.048	0.02865	0.0428	0.04037	0.03594	0.03642	0.03314	0.02762	0.02097	0.02071
607.016	0.03039	0.04324	0.04187	0.03706	0.03822	0.03356	0.02847	0.02083	0.02059
605.984	0.02919	0.04277	0.04219	0.03758	0.03827	0.03288	0.02797	0.02097	0.02078
604.951	0.02936	0.04239	0.04028	0.03646	0.03656	0.0316	0.02768	0.02133	0.02131
604.066	0.02996	0.04328	0.04161	0.03807	0.03761	0.03369	0.02898	0.02163	0.02122
603.032	0.03064	0.0439	0.04266	0.03796	0.03773	0.03355	0.03011	0.02163	0.0215
601.999	0.03136	0.04488	0.04286	0.03828	0.03866	0.034	0.02954	0.0216	0.02155
600.965	0.03126	0.0436	0.04273	0.03779	0.0379	0.03379	0.02918	0.02192	0.02174
599.931	0.03117	0.04402	0.04268	0.03864	0.03827	0.0336	0.02894	0.02216	0.02197
599.045	0.031	0.04469	0.04306	0.03893	0.03873	0.03432	0.02892	0.02234	0.02205
598.01	0.0316	0.04469	0.0435	0.03844	0.03934	0.03511	0.02912	0.02286	0.02282
596.975	0.03053	0.04388	0.04265	0.03803	0.03878	0.0335	0.02925	0.02281	0.0223
595.94	0.03171	0.04554	0.04356	0.03838	0.03806	0.03312	0.02919	0.02286	0.02264
595.053	0.03241	0.04489	0.0436	0.03882	0.03935	0.03396	0.02959	0.02323	0.0226
594.017	0.03215	0.04522	0.04415	0.0394	0.04074	0.03431	0.03098	0.02354	0.02271
592.981	0.03277	0.04566	0.04398	0.0397	0.04017	0.03438	0.03016	0.02367	0.02318
591.945	0.03184	0.04533	0.04364	0.0389	0.03958	0.03502	0.02927	0.02374	0.02292
591.057	0.03362	0.04607	0.04463	0.03941	0.03981	0.03456	0.03047	0.02411	0.02353
590.02	0.03328	0.04729	0.04494	0.04021	0.0411	0.03535	0.03038	0.02424	0.02402
588.983	0.03241	0.04629	0.04437	0.03955	0.03997	0.03479	0.0302	0.0246	0.0239
587.946	0.03382	0.04636	0.04455	0.04006	0.04088	0.03507	0.0305	0.02493	0.02455
587.056	0.03323	0.04601	0.04487	0.04044	0.04048	0.0352	0.03078	0.02501	0.02453
586.018	0.03418	0.04711	0.04515	0.04024	0.04141	0.03535	0.03153	0.02514	0.02472
584.98	0.03447	0.04744	0.04606	0.04055	0.04141	0.03546	0.03205	0.02534	0.0251
583.942	0.03419	0.04801	0.04556	0.04102	0.04165	0.03603	0.03146	0.02586	0.02504
583.052	0.03441	0.0478	0.04524	0.04083	0.0416	0.03683	0.03063	0.02628	0.0257
582.013	0.03429	0.04759	0.04616	0.04097	0.0417	0.0363	0.03147	0.02648	0.02601
580.974	0.03414	0.04688	0.04576	0.04086	0.04163	0.03572	0.03145	0.0268	0.02598
579.935	0.03582	0.04837	0.04706	0.04133	0.043	0.03696	0.03263	0.02679	0.02649
579.043	0.03639	0.04894	0.04638	0.04271	0.04327	0.0372	0.03356	0.0271	0.0266
578.003	0.03463	0.04811	0.04591	0.04137	0.04243	0.03594	0.03154	0.02706	0.02662
576.963	0.03472	0.04823	0.0472	0.04106	0.04234	0.0364	0.0314	0.02732	0.02714
576.071	0.03575	0.04883	0.04678	0.04156	0.04295	0.03686	0.0324	0.02746	0.02778
575.031	0.03544	0.04878	0.04712	0.04204	0.04262	0.03718	0.03245	0.02742	0.02799
573.99	0.03589	0.0493	0.04721	0.04212	0.0436	0.03705	0.03246	0.02758	0.02863
572.949	0.03629	0.04929	0.04727	0.04302	0.04252	0.03714	0.03329	0.02803	0.0291
572.056	0.03666	0.04953	0.04874	0.0432	0.04356	0.03733	0.03339	0.02828	0.02996
571.014	0.03717	0.05005	0.04796	0.04272	0.0434	0.03826	0.03318	0.02836	0.03009
569.972	0.03706	0.05025	0.04765	0.04357	0.04399	0.03811	0.03296	0.02841	0.03037
568.93	0.0377	0.05081	0.04876	0.04424	0.0442	0.03846	0.03337	0.02863	0.03105
568.036	0.03816	0.05113	0.04911	0.04496	0.04436	0.03813	0.03451	0.02882	0.03146
566.994	0.03732	0.05125	0.04908	0.04466	0.04566	0.03844	0.03407	0.02879	0.03156
565.951	0.03858	0.05118	0.04941	0.04541	0.04477	0.03791	0.0337	0.0289	0.03139
565.056	0.03889	0.05222	0.04957	0.04567	0.04559	0.03899	0.0346	0.02937	0.03175
564.013	0.03808	0.05204	0.04935	0.04511	0.04457	0.03852	0.03407	0.02958	0.0321
562.969	0.03916	0.05249	0.0494	0.04685	0.04623	0.03865	0.03471	0.02961	0.03212
562.074	0.03922	0.0531	0.05053	0.04644	0.04523	0.03944	0.0344	0.03023	0.03201
561.03	0.03934	0.05321	0.05095	0.04722	0.04599	0.03904	0.03565	0.03019	0.03138
559.985	0.03981	0.05385	0.05101	0.04724	0.04616	0.04006	0.0356	0.0306	0.031
558.94	0.04067	0.05432	0.05076	0.04742	0.04561	0.04005	0.0354	0.03055	0.0308
558.045	0.03983	0.05347	0.05021	0.04715	0.04623	0.03924	0.03462	0.0308	0.03115
556.999	0.04061	0.05411	0.05132	0.0484	0.04616	0.04021	0.03552	0.03094	0.03118
555.954	0.04073	0.0549	0.05115	0.04831	0.04651	0.04023	0.03595	0.03175	0.0317
555.057	0.04062	0.05426	0.05138	0.04762	0.04695	0.03983	0.03517	0.03154	0.03177
554.011	0.04067	0.05487	0.05162	0.04802	0.04646	0.04015	0.03501	0.03164	0.03234
552.965	0.04171	0.05555	0.05296	0.04859	0.04706	0.04115	0.0358	0.03197	0.03249
552.068	0.04195	0.05536	0.05383	0.04865	0.04717	0.04001	0.03646	0.032	0.03233
551.021	0.04284	0.05641	0.05402	0.04934	0.04767	0.04163	0.03728	0.03247	0.03279
549.974	0.04203	0.05643	0.05368	0.04952	0.04774	0.04126	0.03671	0.03262	0.03319
548.927	0.04272	0.05644	0.05356	0.04982	0.04828	0.04122	0.03664	0.03307	0.03376
548.029	0.04343	0.05816	0.0545	0.04985	0.04816	0.04181	0.0384	0.03324	0.03377
546.981	0.04302	0.0558	0.05356	0.04913	0.0479	0.04108	0.03579	0.03348	0.03398
545.933	0.04376	0.05721	0.0543	0.05076	0.04852	0.04197	0.03772	0.03417	0.03395
545.035	0.04372	0.05707	0.054	0.05005	0.04805	0.04261	0.03749	0.03392	0.03387
543.986	0.04407	0.05842	0.05515	0.05013	0.04919	0.04218	0.03782	0.03425	0.03447
542.937	0.04466	0.05827	0.05561	0.05101	0.04916	0.04305	0.03791	0.03469	0.03419
542.038	0.04533	0.05875	0.05624	0.05156	0.0494	0.04398	0.03835	0.03461	0.0345
540.989	0.04443	0.05816	0.05541	0.05024	0.04852	0.04285	0.03728	0.03537	0.03519
539.939	0.04433	0.05902	0.05644	0.05096	0.04924	0.04289	0.03771	0.03486	0.03492
539.039	0.04618	0.06016	0.05663	0.05313	0.04995	0.04403	0.03848	0.03548	0.03529
537.99	0.04558	0.06019	0.05634	0.05215	0.04936	0.04362	0.0381	0.03553	0.03549
536.939	0.04638	0.06042	0.05665	0.05257	0.05209	0.04434	0.03896	0.03638	0.03575
536.039	0.04701	0.06049	0.05752	0.05286	0.05137	0.04437	0.03959	0.03647	0.03645
534.988	0.04608	0.06089	0.05768	0.05313	0.05185	0.04466	0.03977	0.03627	0.03614
533.937	0.04778	0.06182	0.0584	0.05338	0.05253	0.0451	0.04044	0.0371	0.03622
533.036	0.04704	0.06161	0.05833	0.05291	0.05043	0.04582	0.04121	0.03705	0.03666
531.985	0.0484	0.0628	0.05872	0.0555	0.05316	0.04662	0.04048	0.03754	0.03724
530.933	0.04783	0.06308	0.05899	0.05408	0.05233	0.04611	0.04047	0.03759	0.03742
530.031	0.04738	0.06232	0.05869	0.05407	0.05213	0.04494	0.04036	0.03795	0.03808
528.979	0.04802	0.0637	0.05917	0.05431	0.05302	0.04567	0.04009	0.03873	0.03802
527.927	0.04937	0.06421	0.05975	0.05478	0.05332	0.04682	0.04019	0.03818	0.03821
527.025	0.04913	0.06337	0.05912	0.0554	0.053	0.04665	0.04018	0.03887	0.03852
525.972	0.05023	0.06445	0.06124	0.05612	0.05475	0.04774	0.04229	0.03892	0.03838
525.069	0.05001	0.06436	0.06124	0.05579	0.0539	0.04748	0.04082	0.03936	0.03905
524.016	0.0505	0.0648	0.06064	0.056	0.0547	0.0475	0.04241	0.03975	0.03961
522.962	0.05074	0.06538	0.06178	0.05583	0.05548	0.04754	0.04192	0.03983	0.03977
522.059	0.05231	0.06551	0.06278	0.05637	0.05516	0.04864	0.04251	0.0401	0.03965
521.005	0.05163	0.06493	0.06199	0.05563	0.05458	0.04781	0.04146	0.0403	0.04
519.951	0.05206	0.06651	0.06292	0.05717	0.05645	0.04849	0.04285	0.04048	0.04069
519.047	0.05237	0.06728	0.06419	0.05782	0.05688	0.04947	0.04276	0.04096	0.041
517.992	0.05236	0.06735	0.06426	0.0578	0.0571	0.04976	0.04371	0.0413	0.04111
516.937	0.05295	0.06796	0.0645	0.05838	0.05724	0.05093	0.04322	0.04132	0.04132
516.033	0.05196	0.06664	0.06343	0.05752	0.05641	0.04917	0.04255	0.04189	0.04208
514.977	0.05391	0.06937	0.06534	0.05823	0.05744	0.05045	0.04424	0.04172	0.04193
514.072	0.05288	0.06832	0.06418	0.05935	0.05742	0.05041	0.04418	0.04199	0.04208
513.016	0.05405	0.06939	0.06568	0.05907	0.05802	0.05076	0.0447	0.04261	0.04303
511.96	0.05525	0.06982	0.06558	0.05925	0.0587	0.05129	0.04471	0.04294	0.04347
511.055	0.05595	0.07177	0.06776	0.06149	0.05968	0.05232	0.04627	0.04312	0.0436
509.998	0.05533	0.07054	0.06654	0.06044	0.05877	0.05163	0.04541	0.0435	0.04385
508.942	0.05693	0.07162	0.06719	0.0611	0.06025	0.05267	0.04627	0.04351	0.04462
508.036	0.05721	0.0719	0.06824	0.06087	0.06031	0.05336	0.0472	0.044	0.04452
506.978	0.05677	0.07311	0.06751	0.06068	0.05941	0.05305	0.04641	0.04411	0.04488
506.072	0.05647	0.07204	0.0678	0.06143	0.06043	0.05283	0.04685	0.04465	0.04546
505.014	0.05746	0.07235	0.06829	0.06144	0.06109	0.05276	0.04679	0.04469	0.04545
503.956	0.05824	0.0742	0.06949	0.06219	0.06179	0.05415	0.04819	0.04504	0.0458
503.049	0.05817	0.07426	0.06949	0.06243	0.06202	0.05431	0.0481	0.04535	0.04572
501.991	0.0585	0.0743	0.06956	0.06175	0.06248	0.05431	0.04803	0.04569	0.04658
500.932	0.05968	0.07559	0.07139	0.06304	0.06354	0.05493	0.04912	0.04626	0.04647
500.025	0.0603	0.07577	0.07126	0.0627	0.06298	0.05481	0.04868	0.04658	0.04703
498.966	0.06083	0.07591	0.07268	0.06389	0.06337	0.05515	0.04951	0.04703	0.04733
498.058	0.06181	0.07706	0.07268	0.06481	0.06536	0.05694	0.05007	0.04729	0.04789
496.998	0.06193	0.07716	0.07321	0.06464	0.06555	0.05624	0.05059	0.04758	0.04754
495.938	0.06201	0.07763	0.07326	0.06492	0.06491	0.05607	0.05107	0.04837	0.04833
495.03	0.06287	0.07902	0.07413	0.06595	0.06609	0.05816	0.05171	0.04817	0.04834
493.97	0.063	0.07886	0.07502	0.06535	0.06524	0.05666	0.05169	0.04906	0.04878
493.061	0.06367	0.07966	0.07502	0.06596	0.06606	0.05764	0.05179	0.04936	0.04914
492	0.06456	0.08061	0.07636	0.06718	0.06786	0.05906	0.05274	0.04997	0.04935
490.94	0.0646	0.08051	0.07739	0.06734	0.06684	0.05883	0.0533	0.05034	0.04992
490.03	0.06618	0.08152	0.07891	0.06855	0.06803	0.06013	0.05406	0.05087	0.05024
488.969	0.06502	0.08188	0.0766	0.06737	0.06812	0.05927	0.05353	0.05073	0.05057
488.059	0.06642	0.08264	0.07856	0.06806	0.0698	0.06043	0.0553	0.05149	0.05086
486.997	0.06673	0.08319	0.07908	0.06908	0.07034	0.06173	0.05581	0.05147	0.05128
485.935	0.0677	0.0847	0.08012	0.06933	0.07099	0.06096	0.05565	0.05148	0.05162
485.025	0.06843	0.08481	0.08047	0.06984	0.07081	0.06148	0.05557	0.05178	0.05214
483.963	0.06882	0.08484	0.08053	0.07037	0.07181	0.06179	0.05684	0.05195	0.05246
483.052	0.07067	0.08618	0.08118	0.07138	0.07302	0.06307	0.05756	0.05261	0.05347
481.989	0.07088	0.08661	0.08229	0.07199	0.07332	0.06368	0.05835	0.0528	0.05384
480.926	0.07005	0.08713	0.08168	0.07198	0.07335	0.06311	0.05667	0.05288	0.05386
480.015	0.07089	0.08706	0.0835	0.07239	0.07406	0.0646	0.05783	0.05353	0.05421
478.951	0.07184	0.08917	0.08463	0.07271	0.07451	0.06529	0.05917	0.05394	0.0549
478.04	0.07197	0.08883	0.08441	0.0738	0.07533	0.06489	0.05893	0.05468	0.05507
476.976	0.07276	0.09001	0.08558	0.07292	0.0762	0.06548	0.05998	0.05504	0.05581
476.064	0.07397	0.0909	0.08604	0.07466	0.07693	0.06595	0.05996	0.05524	0.05603
475	0.07393	0.09142	0.086	0.07385	0.0762	0.06606	0.06014	0.05599	0.05664
473.935	0.07566	0.0924	0.08818	0.07567	0.07791	0.0672	0.06189	0.05648	0.05738
473.023	0.07633	0.09416	0.08832	0.07534	0.07792	0.06696	0.06266	0.05646	0.05786
471.958	0.07756	0.09396	0.09013	0.0768	0.0804	0.06992	0.06307	0.05709	0.05783
471.045	0.07763	0.09546	0.09071	0.07775	0.08143	0.06911	0.06399	0.05755	0.05878
469.98	0.07867	0.09631	0.09093	0.07885	0.08087	0.06967	0.06471	0.05855	0.05914
469.066	0.07999	0.09663	0.09201	0.07981	0.08323	0.07136	0.06492	0.05839	0.05925
468.001	0.08105	0.09819	0.09301	0.07994	0.08284	0.07192	0.06636	0.05915	0.06005
466.935	0.08036	0.09876	0.09406	0.08178	0.08296	0.07259	0.06554	0.05978	0.06075
466.021	0.08232	0.09941	0.09527	0.08241	0.0849	0.07213	0.06698	0.05991	0.06097
464.955	0.08306	0.10055	0.09622	0.08283	0.08559	0.07222	0.06769	0.06032	0.06091
464.04	0.08375	0.10075	0.09571	0.08432	0.08625	0.07356	0.06731	0.06147	0.06218
462.974	0.08509	0.10225	0.09884	0.08437	0.08699	0.07419	0.07005	0.06205	0.06299
462.059	0.08575	0.10299	0.09939	0.08473	0.08753	0.07495	0.06995	0.0626	0.06358
460.992	0.08647	0.10414	0.09947	0.08594	0.0896	0.07467	0.07037	0.06329	0.06428
459.925	0.08813	0.10533	0.10122	0.0859	0.09114	0.07701	0.07158	0.06404	0.06484
459.01	0.08865	0.10556	0.10289	0.08761	0.09201	0.07706	0.07167	0.06466	0.06581
457.942	0.08986	0.1074	0.10326	0.08991	0.09162	0.07756	0.07279	0.06529	0.06671
457.026	0.09108	0.10757	0.10415	0.08972	0.09416	0.0786	0.07431	0.06565	0.06676
455.958	0.09216	0.10946	0.10541	0.09094	0.09415	0.07949	0.07458	0.06672	0.06852
455.043	0.0933	0.11041	0.10689	0.09077	0.09476	0.07926	0.07544	0.06746	0.06872
453.974	0.09341	0.11117	0.10654	0.09107	0.09491	0.08026	0.07534	0.06807	0.06964
453.058	0.09598	0.11178	0.10745	0.09266	0.09645	0.08104	0.07724	0.06838	0.06974
451.989	0.09598	0.11355	0.1099	0.09378	0.09977	0.08265	0.07768	0.06988	0.07112
451.072	0.09672	0.11408	0.11004	0.09429	0.09749	0.08189	0.07854	0.07049	0.07203
450.003	0.09859	0.11641	0.11162	0.09555	0.09924	0.08329	0.07871	0.07113	0.07255
448.934	0.1002	0.11863	0.11451	0.09805	0.10182	0.08451	0.08043	0.07226	0.07351
448.017	0.10121	0.11807	0.11464	0.0977	0.10256	0.08541	0.08129	0.07307	0.07474
446.947	0.10319	0.11905	0.1169	0.09926	0.10447	0.08579	0.08318	0.07377	0.07511
446.029	0.10425	0.12228	0.11788	0.10085	0.10746	0.08801	0.08386	0.07535	0.07638
444.959	0.10547	0.12236	0.11976	0.10134	0.1069	0.08849	0.08459	0.07605	0.07747
444.041	0.10748	0.12417	0.12028	0.10271	0.10757	0.08917	0.08578	0.07692	0.07861
442.971	0.10871	0.12503	0.12178	0.10328	0.10869	0.08996	0.08648	0.07791	0.07926
442.053	0.11096	0.12763	0.12507	0.10619	0.11299	0.09208	0.08867	0.07895	0.0805
440.982	0.11199	0.1285	0.1248	0.10584	0.11365	0.09278	0.08833	0.07981	0.08142
440.063	0.11386	0.12909	0.12681	0.10666	0.1134	0.09315	0.08929	0.0808	0.082
438.992	0.11504	0.13058	0.12894	0.10897	0.11611	0.09327	0.09028	0.08189	0.08334
438.073	0.11719	0.13429	0.13224	0.10977	0.118	0.09583	0.09249	0.08326	0.08432
437.001	0.11894	0.13466	0.13484	0.11215	0.11953	0.09829	0.09502	0.08453	0.08631
435.929	0.12132	0.13776	0.13635	0.11395	0.12206	0.09955	0.09625	0.08569	0.08742
435.01	0.12299	0.1376	0.13761	0.11443	0.12277	0.10022	0.09729	0.08702	0.08877
433.938	0.12492	0.13985	0.13867	0.11629	0.12494	0.10182	0.09832	0.08789	0.0903
433.018	0.12713	0.14219	0.14206	0.11815	0.12654	0.10281	0.10029	0.08904	0.09176
431.945	0.1295	0.14458	0.14381	0.11899	0.12856	0.10401	0.10113	0.09048	0.09287
431.026	0.13176	0.14631	0.14659	0.12209	0.13238	0.10573	0.10296	0.09232	0.09519
429.952	0.13415	0.14792	0.14835	0.12375	0.13321	0.10738	0.10564	0.09336	0.09575
429.032	0.1345	0.14824	0.14919	0.12295	0.13439	0.10799	0.10558	0.09502	0.09814
427.959	0.13942	0.15234	0.15368	0.1268	0.13847	0.11038	0.109	0.09648	0.09969
427.038	0.14071	0.15392	0.15588	0.12901	0.14021	0.11164	0.11027	0.09782	0.10164
425.964	0.14476	0.15678	0.15959	0.13062	0.14427	0.11405	0.11218	0.09989	0.1034
425.043	0.14713	0.15882	0.16158	0.13248	0.14469	0.11595	0.11463	0.10162	0.10526
423.969	0.15023	0.1614	0.16547	0.13464	0.14834	0.11849	0.11738	0.10347	0.10685
423.048	0.15325	0.16479	0.16768	0.13728	0.1517	0.11996	0.1194	0.10477	0.10894
421.973	0.15732	0.16696	0.17183	0.13947	0.15521	0.12253	0.12167	0.10678	0.11069
421.052	0.15978	0.16966	0.17527	0.14136	0.15812	0.12404	0.12382	0.10927	0.11389
419.977	0.16494	0.17251	0.17895	0.14601	0.16124	0.12778	0.12595	0.11092	0.11622
419.055	0.16753	0.17526	0.18242	0.14534	0.16459	0.12854	0.12799	0.11295	0.11855
417.98	0.17183	0.17842	0.18622	0.1501	0.16942	0.13072	0.13218	0.11556	0.12079
417.058	0.17622	0.18142	0.19172	0.15268	0.17166	0.13345	0.13439	0.1182	0.12374
415.982	0.18161	0.18547	0.19658	0.15439	0.17628	0.13723	0.13763	0.12043	0.12685
415.06	0.1862	0.18901	0.20294	0.15921	0.18092	0.1394	0.14122	0.12332	0.12991
413.983	0.19037	0.19254	0.20526	0.16057	0.18477	0.14199	0.14308	0.12499	0.13217
413.061	0.19623	0.19577	0.20997	0.16366	0.1896	0.14439	0.1474	0.12862	0.13571
411.984	0.20224	0.20041	0.21731	0.168	0.19667	0.1484	0.1508	0.13175	0.1388
411.061	0.20818	0.20524	0.22397	0.17144	0.20119	0.15082	0.15441	0.13461	0.14289
409.984	0.21597	0.20979	0.23146	0.1781	0.20856	0.15489	0.16018	0.13805	0.14699
409.061	0.22247	0.21396	0.23863	0.18128	0.21546	0.15848	0.16434	0.14215	0.15165
407.984	0.23075	0.21915	0.24548	0.18459	0.22112	0.16291	0.16873	0.14529	0.1555
407.06	0.24062	0.22592	0.25217	0.18897	0.2289	0.16691	0.17449	0.149	0.15969
405.983	0.25169	0.23201	0.26275	0.19607	0.23779	0.17231	0.18069	0.15353	0.16601
405.059	0.26089	0.23749	0.27209	0.20026	0.24566	0.17677	0.18642	0.15845	0.17143
403.981	0.27273	0.2457	0.28323	0.2065	0.25613	0.18185	0.19316	0.16314	0.17683
403.057	0.28237	0.24886	0.29332	0.21285	0.26354	0.18602	0.19961	0.16799	0.18352
401.978	0.29792	0.25737	0.30752	0.22021	0.27574	0.19402	0.20874	0.1727	0.18861
401.054	0.31413	0.26691	0.32116	0.2275	0.28918	0.19936	0.21645	0.17977	0.1969
399.975	0.3333	0.27722	0.33949	0.23697	0.30395	0.20856	0.22719	0.18592	0.20468
399.05	0.34849	0.28468	0.35265	0.24448	0.31602	0.216	0.23754	0.19222	0.21203
397.971	0.36812	0.29579	0.36776	0.25342	0.33005	0.22201	0.24476	0.19771	0.21842
397.046	0.38685	0.30538	0.38477	0.26208	0.34402	0.2303	0.25443	0.20552	0.22622
395.967	0.40869	0.31686	0.40576	0.2725	0.36112	0.23972	0.26833	0.21288	0.23525
395.042	0.43625	0.33245	0.42836	0.28564	0.37966	0.2499	0.28108	0.22196	0.24537
393.962	0.46317	0.346	0.44867	0.30034	0.39719	0.26165	0.29451	0.23004	0.25288
393.036	0.48744	0.35738	0.46772	0.30891	0.41179	0.27022	0.30384	0.23857	0.26167
391.956	0.5132	0.37251	0.49105	0.32264	0.42958	0.28111	0.32058	0.24453	0.26814
391.03	0.54344	0.38845	0.51662	0.33582	0.44983	0.29239	0.33327	0.25415	0.27759
389.95	0.58337	0.40931	0.54601	0.35799	0.47414	0.30926	0.35207	0.26433	0.2876
389.024	0.61717	0.42611	0.57011	0.37055	0.49323	0.32374	0.36542	0.27366	0.29591
387.943	0.65675	0.44759	0.59919	0.38954	0.5173	0.33853	0.38407	0.28126	0.30211
387.016	0.68463	0.46118	0.62142	0.40412	0.53359	0.34771	0.39634	0.28988	0.30972
385.935	0.72456	0.4813	0.64979	0.42019	0.55404	0.36334	0.41232	0.29817	0.31668
385.008	0.76896	0.50553	0.67935	0.44141	0.57356	0.38068	0.43244	0.30644	0.32335
383.927	0.80904	0.53018	0.70558	0.46141	0.59359	0.39638	0.44759	0.3154	0.33004
383	0.84909	0.55314	0.73006	0.47991	0.61249	0.41198	0.46349	0.32245	0.33417
382.073	0.87504	0.56911	0.74576	0.49485	0.62052	0.42179	0.4728	0.32994	0.33837
380.991	0.90935	0.59042	0.76385	0.51229	0.63455	0.4372	0.48751	0.33628	0.34137
380.063	0.94615	0.61806	0.78626	0.53705	0.64591	0.45477	0.50067	0.34376	0.34542
378.981	0.97243	0.6402	0.79796	0.55554	0.65298	0.47143	0.51429	0.34931	0.34631
378.053	0.99163	0.66007	0.8065	0.57274	0.65704	0.48324	0.52059	0.35384	0.34638
376.97	1.00154	0.68217	0.81412	0.58783	0.65606	0.49302	0.52861	0.3564	0.3452
376.042	1.006	0.69767	0.81258	0.60054	0.65346	0.50263	0.53194	0.35948	0.34348
374.959	1.00556	0.71706	0.80729	0.61474	0.64859	0.51325	0.53366	0.36118	0.34001
374.031	0.99969	0.73189	0.80038	0.62742	0.64071	0.52235	0.53332	0.36117	0.33446
372.948	0.98755	0.74298	0.78717	0.63689	0.62918	0.52826	0.52929	0.36049	0.33014
372.019	0.97202	0.7516	0.77561	0.64162	0.61955	0.53188	0.52522	0.35854	0.32407
370.936	0.94702	0.75665	0.75801	0.64673	0.60513	0.5353	0.51894	0.35624	0.31924
370.007	0.91767	0.76212	0.73694	0.64704	0.58804	0.53497	0.50943	0.35169	0.31123
368.923	0.88097	0.76151	0.70756	0.64405	0.56641	0.53206	0.49647	0.34566	0.30216
367.993	0.85153	0.76085	0.68657	0.64225	0.54992	0.52963	0.48628	0.34093	0.29579
367.064	0.81745	0.75351	0.6646	0.64007	0.53351	0.52594	0.47684	0.33502	0.28719
365.98	0.78105	0.74897	0.63842	0.63319	0.51243	0.52034	0.46188	0.32977	0.28078
365.05	0.74463	0.73952	0.61397	0.62497	0.49271	0.51197	0.44694	0.32263	0.27211
363.965	0.69836	0.72551	0.581	0.61142	0.46817	0.50265	0.42819	0.31466	0.26403
363.036	0.66692	0.71382	0.55963	0.60176	0.45212	0.49361	0.41458	0.30812	0.25665
361.951	0.63461	0.6982	0.53546	0.58893	0.43362	0.48257	0.39967	0.30193	0.25018
361.02	0.61194	0.68584	0.51859	0.57879	0.42193	0.47463	0.38902	0.29539	0.24379
359.935	0.57972	0.66779	0.49588	0.56206	0.40414	0.46081	0.37279	0.28864	0.2382
359.005	0.55626	0.64687	0.4785	0.54687	0.39062	0.44304	0.35982	0.28166	0.23202
358.074	0.53837	0.62889	0.46326	0.53245	0.37946	0.43693	0.34771	0.27529	0.22678
356.988	0.51805	0.60627	0.4485	0.51239	0.36275	0.42326	0.33567	0.26942	0.22276
356.058	0.50366	0.59079	0.43688	0.499	0.35687	0.41218	0.32664	0.26333	0.21861
354.971	0.49052	0.57079	0.42687	0.48405	0.3515	0.40028	0.31872	0.25831	0.21483
354.04	0.47909	0.5504	0.4178	0.46662	0.34368	0.38816	0.30997	0.25245	0.21098
352.954	0.46942	0.53158	0.40932	0.45023	0.33688	0.37518	0.30168	0.248	0.20818
352.023	0.46302	0.51827	0.40408	0.44025	0.33332	0.36637	0.29677	0.24316	0.20534
350.936	0.45659	0.50539	0.398	0.42905	0.32813	0.35848	0.29085	0.24045	0.20341
350.004	0.45097	0.49359	0.39384	0.42042	0.32448	0.35221	0.28716	0.23718	0.20161
349.072	0.44325	0.48238	0.38683	0.40945	0.3185	0.34324	0.28269	0.23342	0.19928
347.985	0.43695	0.47463	0.38107	0.40175	0.31478	0.33802	0.27926	0.23068	0.19664
347.053	0.42976	0.46636	0.37507	0.39461	0.31019	0.33325	0.27441	0.22708	0.19418
345.966	0.42275	0.45977	0.37091	0.3901	0.30644	0.32873	0.27134	0.2258	0.19243
345.034	0.41639	0.45548	0.36568	0.38487	0.30248	0.32532	0.26805	0.22321	0.19014
343.946	0.40774	0.44906	0.35881	0.37848	0.29795	0.32114	0.26467	0.22054	0.18771
343.013	0.39889	0.44235	0.35345	0.3734	0.29269	0.31676	0.26045	0.21821	0.18483
341.925	0.39028	0.43628	0.34643	0.367	0.28724	0.31212	0.25602	0.21539	0.18265
340.992	0.3851	0.42936	0.34097	0.36189	0.28307	0.30743	0.25266	0.21304	0.18064
340.06	0.37731	0.4223	0.33543	0.35717	0.27897	0.30448	0.24821	0.21025	0.17816
338.971	0.36927	0.41562	0.3295	0.35093	0.2743	0.29993	0.24426	0.20748	0.17559
338.038	0.36039	0.40686	0.32315	0.34441	0.26853	0.2932	0.23975	0.20492	0.17318
336.949	0.35254	0.39734	0.31613	0.33635	0.26371	0.28783	0.23537	0.20262	0.17143
336.016	0.34599	0.39055	0.31268	0.33062	0.25977	0.28351	0.2307	0.19901	0.16895
334.927	0.33905	0.38228	0.30629	0.32404	0.25547	0.27779	0.22827	0.19714	0.16723
333.993	0.33224	0.3754	0.30221	0.31759	0.24854	0.27316	0.2237	0.19455	0.16543
333.059	0.32508	0.36685	0.29728	0.31036	0.24782	0.26783	0.22006	0.19158	0.16333
331.97	0.31768	0.35855	0.29074	0.30298	0.24272	0.26253	0.21566	0.18951	0.16169
331.036	0.3122	0.35235	0.28742	0.29853	0.24037	0.25726	0.21345	0.18669	0.15984
329.946	0.30711	0.34569	0.28306	0.29237	0.23605	0.25272	0.20984	0.18512	0.15879
329.012	0.30163	0.34	0.27833	0.28711	0.23355	0.2485	0.20662	0.18326	0.15717
328.077	0.29724	0.33354	0.27504	0.28262	0.23068	0.24429	0.20446	0.18093	0.15556
326.987	0.29198	0.32756	0.27119	0.2772	0.22258	0.24072	0.2013	0.17938	0.15422
326.052	0.28631	0.32219	0.26662	0.27205	0.22439	0.23585	0.19832	0.1773	0.15303
324.962	0.28288	0.31762	0.26463	0.268	0.22243	0.2336	0.19611	0.17654	0.15202
324.027	0.27841	0.31212	0.26169	0.26438	0.21982	0.23	0.19509	0.17468	0.15093
322.936	0.27494	0.30933	0.25969	0.26043	0.2181	0.22691	0.19271	0.17305	0.14966
322.001	0.27027	0.30506	0.25589	0.25588	0.2161	0.22422	0.18949	0.17183	0.14887
321.066	0.26802	0.30088	0.2531	0.25342	0.21102	0.2221	0.18903	0.17102	0.14796
319.975	0.26481	0.29728	0.25225	0.25106	0.21252	0.21869	0.18633	0.17042	0.14767
319.039	0.26147	0.29416	0.2501	0.24787	0.21106	0.21637	0.18525	0.16891	0.14667
317.948	0.25872	0.29144	0.24815	0.24521	0.20935	0.21425	0.18413	0.16881	0.14668
317.012	0.25696	0.2889	0.24684	0.24278	0.20971	0.21211	0.18356	0.16819	0.14616
316.076	0.25627	0.28759	0.24663	0.24121	0.20939	0.21187	0.18243	0.16806	0.14592
314.984	0.25396	0.28524	0.24528	0.23894	0.2086	0.20981	0.18151	0.16778	0.14574
314.048	0.25283	0.28341	0.24416	0.23741	0.20738	0.20843	0.18027	0.16778	0.14532
312.956	0.25278	0.28286	0.24558	0.23648	0.2084	0.20841	0.18148	0.16834	0.14566
312.02	0.25266	0.28207	0.24615	0.23548	0.20909	0.20829	0.18142	0.16849	0.14615
310.927	0.25174	0.28033	0.24577	0.23466	0.20798	0.20698	0.1802	0.16914	0.14607
309.991	0.25172	0.28044	0.24617	0.23388	0.20922	0.20739	0.18161	0.16964	0.14655
309.054	0.25192	0.2791	0.24648	0.23321	0.20956	0.20689	0.18086	0.1707	0.14701
307.961	0.25393	0.28082	0.24849	0.23391	0.21184	0.20833	0.18293	0.17201	0.14792
307.024	0.25397	0.28056	0.24943	0.23386	0.21296	0.20824	0.18294	0.17349	0.1489
305.931	0.25607	0.28227	0.2509	0.23507	0.21423	0.20868	0.18441	0.17494	0.14973
304.994	0.25814	0.28354	0.25327	0.23699	0.21548	0.21035	0.18602	0.17626	0.1508
304.057	0.25828	0.28455	0.25402	0.23648	0.21753	0.2109	0.18656	0.17815	0.15208
302.963	0.26129	0.28607	0.25793	0.2394	0.21953	0.21313	0.18831	0.18056	0.15332
302.026	0.26304	0.28838	0.26035	0.24015	0.22213	0.21551	0.19061	0.18256	0.15455
300.932	0.2659	0.29113	0.26343	0.24297	0.2243	0.21727	0.19296	0.18403	0.15628
299.995	0.26828	0.29251	0.26503	0.24434	0.22695	0.21982	0.19477	0.18563	0.15752
299.057	0.27151	0.29561	0.26777	0.24616	0.22843	0.22113	0.19704	0.18767	0.15915
297.963	0.27364	0.29829	0.27143	0.24906	0.23128	0.22316	0.19987	0.19015	0.16107
297.025	0.27808	0.30136	0.27437	0.25201	0.2342	0.22613	0.20272	0.19262	0.16329
295.93	0.28093	0.30542	0.27776	0.25418	0.23805	0.22854	0.20549	0.19456	0.16515
294.992	0.28377	0.30814	0.28077	0.25732	0.24025	0.23087	0.20678	0.19651	0.16714
294.054	0.28708	0.31075	0.28378	0.25943	0.24258	0.23322	0.20871	0.19865	0.16973
292.959	0.29256	0.31611	0.28848	0.26358	0.24694	0.23654	0.21223	0.20093	0.17263
292.02	0.2967	0.32015	0.29285	0.26698	0.25117	0.24064	0.21652	0.20346	0.17592
290.925	0.30037	0.32416	0.29806	0.27029	0.25513	0.24318	0.21882	0.20538	0.17918
289.987	0.3056	0.3295	0.30143	0.27407	0.25948	0.24589	0.22191	0.20729	0.18156
289.048	0.30943	0.33399	0.30596	0.27811	0.26225	0.24872	0.22478	0.20965	0.18608
287.952	0.31627	0.34089	0.31224	0.28286	0.26819	0.25347	0.23044	0.21217	0.18991
287.013	0.32063	0.34614	0.31677	0.28663	0.27214	0.25671	0.23362	0.21417	0.19297
286.074	0.32494	0.34876	0.32083	0.2902	0.27472	0.25871	0.2364	0.21683	0.19688
284.978	0.33118	0.35565	0.32711	0.29583	0.27987	0.26313	0.24099	0.2191	0.19914
284.039	0.33793	0.36192	0.3327	0.2997	0.28642	0.26728	0.24588	0.22182	0.20349
282.943	0.34514	0.36905	0.34008	0.3054	0.29232	0.27185	0.24993	0.22481	0.20683
282.003	0.35193	0.37436	0.34626	0.31116	0.29768	0.27611	0.25514	0.22744	0.21041
281.064	0.35839	0.37965	0.35218	0.314	0.30264	0.27946	0.25891	0.23064	0.21511
279.967	0.36716	0.38644	0.35938	0.32184	0.30859	0.28463	0.26451	0.23333	0.21866
279.027	0.37425	0.39475	0.36653	0.32677	0.31577	0.29016	0.26967	0.23669	0.22331
277.931	0.3861	0.40262	0.37571	0.33384	0.32233	0.29539	0.27648	0.24035	0.22697
276.991	0.39521	0.40962	0.38324	0.34044	0.329	0.30082	0.28037	0.24369	0.23043
276.051	0.40313	0.41509	0.38903	0.34497	0.33387	0.30393	0.28481	0.24743	0.23434
274.954	0.41545	0.42489	0.39998	0.35239	0.34302	0.31054	0.29099	0.25062	0.23744
274.013	0.42585	0.43269	0.40859	0.35857	0.35011	0.31645	0.29695	0.25428	0.24109
273.073	0.43889	0.44114	0.41909	0.36627	0.3562	0.32215	0.30255	0.25891	0.24569
271.975	0.44666	0.44636	0.42594	0.36966	0.36166	0.32514	0.30616	0.2622	0.24802
271.035	0.45795	0.45554	0.43293	0.37729	0.36859	0.33223	0.31212	0.26644	0.25204
269.937	0.46978	0.46323	0.44219	0.38412	0.37439	0.3367	0.31796	0.26922	0.2544
268.996	0.47801	0.46979	0.44986	0.3903	0.38081	0.34198	0.32273	0.27309	0.25698
268.055	0.48613	0.47687	0.45397	0.39597	0.38371	0.34631	0.3267	0.27674	0.25931
266.957	0.49396	0.48253	0.45936	0.40025	0.38753	0.35096	0.33028	0.27995	0.26067
266.016	0.49724	0.48749	0.46222	0.40478	0.38957	0.35365	0.33263	0.2831	0.26209
265.075	0.50057	0.49267	0.46587	0.40914	0.39174	0.35741	0.33546	0.28556	0.26324
263.976	0.50331	0.49657	0.46713	0.41358	0.39421	0.35987	0.33707	0.2886	0.26404
263.035	0.50688	0.50106	0.47068	0.41696	0.39574	0.36499	0.33978	0.29204	0.26522
261.936	0.51008	0.50595	0.47298	0.42013	0.39919	0.36727	0.34254	0.295	0.26641
260.995	0.51449	0.50899	0.47711	0.4225	0.40126	0.36992	0.3439	0.29713	0.26756
260.053	0.51942	0.51269	0.48172	0.42673	0.40507	0.37251	0.34661	0.30061	0.26837
258.954	0.52874	0.51956	0.4894	0.43178	0.4107	0.37792	0.35129	0.30445	0.27077
258.012	0.54056	0.52718	0.49858	0.43829	0.41695	0.3841	0.35699	0.30923	0.27337
257.07	0.55283	0.53619	0.50845	0.44666	0.42473	0.38969	0.36279	0.31538	0.27674
255.971	0.56597	0.5457	0.51855	0.45588	0.43277	0.39871	0.37108	0.32017	0.27996
255.029	0.58013	0.55544	0.52785	0.46332	0.44111	0.40519	0.37638	0.32718	0.28419
253.929	0.59752	0.56809	0.53964	0.47388	0.45018	0.41386	0.38574	0.33407	0.28769
252.987	0.6116	0.57831	0.55172	0.48388	0.45804	0.42182	0.39147	0.34069	0.2905
252.044	0.62861	0.58959	0.5634	0.49332	0.46806	0.43126	0.39939	0.34874	0.2945
250.945	0.64367	0.60219	0.573	0.50492	0.47419	0.44037	0.40755	0.35554	0.29773
250.002	0.65674	0.61114	0.58287	0.51235	0.48211	0.44889	0.41323	0.36251	0.30072
249.065	0.67381	0.62314	0.59371	0.52379	0.48853	0.45802	0.42206	0.37195	0.30436
247.971	0.68598	0.63271	0.60243	0.5321	0.49577	0.46457	0.42596	0.37863	0.30636
247.034	0.69546	0.63925	0.61001	0.53919	0.50012	0.4719	0.43109	0.38641	0.30902
245.94	0.71035	0.65035	0.61915	0.54879	0.50596	0.48136	0.4387	0.39328	0.31158
245.003	0.7221	0.65782	0.62579	0.55711	0.51041	0.48865	0.44463	0.40044	0.31447
244.065	0.73224	0.66448	0.6302	0.56383	0.51446	0.49462	0.44867	0.40824	0.31675
242.971	0.73746	0.67028	0.63526	0.56856	0.51642	0.50045	0.45165	0.41383	0.31865
242.033	0.7442	0.67483	0.63862	0.57482	0.5195	0.5059	0.45471	0.41947	0.32083
240.939	0.74631	0.67745	0.64052	0.57918	0.5197	0.50965	0.45766	0.42345	0.32228
240.001	0.7466	0.68067	0.64171	0.58262	0.5205	0.51329	0.45973	0.42722	0.32428
239.063	0.75252	0.68306	0.64203	0.58429	0.52152	0.51607	0.46162	0.43019	0.32589
237.968	0.74831	0.68486	0.64272	0.58788	0.52101	0.51842	0.46238	0.4326	0.3289
237.03	0.7462	0.68573	0.64068	0.5882	0.52011	0.51945	0.46224	0.43462	0.3314
235.935	0.74387	0.68446	0.63878	0.58853	0.5188	0.52127	0.46242	0.43595	0.33454
234.997	0.739	0.68442	0.63661	0.59012	0.51684	0.5214	0.46328	0.43729	0.33758
234.059	0.73212	0.68441	0.63324	0.58891	0.51579	0.52286	0.46342	0.43902	0.34315
232.964	0.72848	0.68504	0.62989	0.59147	0.51499	0.52578	0.46337	0.44259	0.34994
232.025	0.7173	0.68737	0.62891	0.59889	0.51463	0.52827	0.46304	0.44753	0.35666
230.93	0.71602	0.69322	0.62437	0.60368	0.51304	0.53632	0.46383	0.45381	0.36316
229.991	0.71002	0.70133	0.62101	0.61076	0.51091	0.54288	0.46294	0.46211	0.36819
229.052	0.70613	0.71378	0.61951	0.62302	0.50765	0.5574	0.46189	0.4798	0.37518
227.956	0.69296	0.75128	0.61428	0.66282	0.50903	0.59538	0.46315	0.50872	0.38265
227.017	0.68687	0.79522	0.61215	0.71593	0.51022	0.6362	0.46493	0.55379	0.39129
226.078	0.68239	0.85261	0.6095	0.7696	0.50907	0.68755	0.46669	0.61287	0.39826
224.982	0.67222	0.97529	0.60574	0.8776	0.50937	0.80656	0.47085	0.69395	0.40547
224.043	0.66702	1.1448	0.60468	1.06956	0.51095	0.97291	0.47288	0.84744	0.41489
222.947	0.66081	1.3939	0.60478	1.31132	0.51189	1.21777	0.47691	1.05296	0.42424
222.007	0.65495	1.73211	0.60198	1.63904	0.51127	1.52673	0.47906	1.32011	0.43311
221.068	0.65169	2.07988	0.60065	1.9982	0.51448	1.8425	0.48512	1.73186	0.44551
219.971	0.64838	2.61302	0.60047	2.57119	0.51538	2.41323	0.492	2.15367	0.45739
219.032	0.65065	2.92003	0.60907	2.90361	0.52151	2.74601	0.50358	2.82323	0.47787
217.935	0.65282	3.11823	0.61176	3.0279	0.5302	2.92551	0.51861	3.28502	0.49913
216.995	0.65817	3.14174	0.61709	3.1072	0.53889	2.99422	0.53259	3.45501	0.52555
216.055	0.66362	3.10424	0.62355	3.09742	0.54977	3.06273	0.54759	3.8659	0.56437
214.959	0.6783	3.35235	0.64318	3.28771	0.57547	3.23524	0.578	4.72626	0.60886
214.018	0.69696	3.02869	0.66767	3.21521	0.60949	2.95605	0.62496	10	0.68307
213.078	0.72669	3.41201	0.69955	3.30624	0.64817	3.21353	0.6746	10	0.77095
211.981	0.75108	3.23404	0.74435	3.09316	0.71396	3.13435	0.76053	10	0.87828
211.041	0.78755	3.24663	0.78921	3.22101	0.78748	3.2918	0.86152	10	1.05835
209.944	0.83404	3.31962	0.87574	3.7492	0.91537	3.26309	1.02904	10	1.25005
209.003	0.89334	10	1.03379	3.238	1.15449	3.28853	1.35953	10	1.60806
208.062	0.96172	3.30418	1.19371	3.34397	1.43106	3.3738	1.68269	10	2.14105
206.965	1.02831	3.20723	1.48223	3.62946	1.88388	3.33253	2.27388	10	2.74173
206.024	1.09519	3.1883	1.74678	3.75416	2.31718	3.36865	2.66864	10	3.44152
204.927	1.18779	3.54553	2.31625	3.24298	2.87885	3.2459	3.02297	10	10
203.986	1.28042	3.51335	3.11548	3.11395	3.1242	3.39553	3.13523	10	10
203.045	1.35973	3.42121	3.1829	3.36559	2.98459	3.14311	3.14923	10	10
201.947	1.45459	3.33315	3.06717	3.15035	3.16343	3.09277	2.89085	10	10
201.006	1.52693	3.17897	3.22716	3.53324	3.12692	3.20774	2.92639	10	10
200.064	1.59625	3.21097	3.0763	3.13089	3.08177	3.43817	3.09585	10	10

## Sheet: Figure 2a
Figure 2a
UV titration
alkalization			acidification			alkalization			acidification
time /s	Abs / a.u.		time /s	Abs / a.u.		time / s	pH		time / s	pH
21.997	0.97826		21.998	0.96696		0	7.126		0	12.616
29.996	0.97002		29.997	0.96806		1	7.135		1	12.758
37.996	0.96815		37.997	0.96654		2	7.137		2	12.805
45.994	0.97057		45.996	0.95991		3	7.137		3	12.812
53.994	0.97654		53.995	0.97323		4	7.136		4	12.815
61.994	0.97654		61.994	0.96758		5	7.138		5	12.816
69.992	0.98013		69.993	0.96673		6	7.139		6	12.817
77.992	0.98005		77.993	0.96734		7	7.139		7	12.818
85.991	0.97904		85.992	0.96178		8	7.139		8	12.819
93.99	0.97835		93.991	0.9654		9	7.14		9	12.82
101.989	0.97894		101.99	0.9618		10	7.14		10	12.82
109.989	0.97964		109.989	0.96363		11	7.141		11	12.821
117.988	0.98377		117.989	0.95303		12	7.142		12	12.821
125.987	0.98386		125.988	0.9624		13	7.142		13	12.821
133.987	0.97853		133.988	0.95894		14	7.143		14	12.821
141.985	0.97707		141.986	0.95653		15	7.143		15	12.822
149.984	0.982		149.986	0.96141		16	7.144		16	12.822
157.984	0.98221		157.985	0.96365		17	7.143		17	12.822
165.983	0.98333		165.984	0.9589		18	7.144		18	12.822
173.982	0.97742		173.983	0.96993		19	7.144		19	12.822
181.981	0.98604		181.983	0.96269		20	7.145		20	12.822
189.98	0.98252		189.981	0.96698		21	7.145		21	12.823
197.98	0.98413		197.981	0.96661		22	7.145		22	12.823
205.979	0.98769		205.98	0.95719		23	7.145		23	12.823
213.978	0.98508		213.979	0.96128		24	7.145		24	12.823
221.978	0.97727		221.978	0.96244		25	7.146		25	12.823
229.977	0.98512		229.978	0.96081		26	7.147		26	12.823
237.976	0.98792		237.977	0.96306		27	7.147		27	12.824
245.975	0.98488		245.976	0.96827		28	7.148		28	12.824
253.974	0.98694		253.975	0.97211		29	7.148		29	12.824
261.974	0.98716		261.974	0.95915		30	7.148		30	12.824
269.973	0.97963		269.974	0.96826		31	7.219		31	12.824
277.972	0.98809		277.973	0.96418		32	7.337		32	12.824
285.971	0.98415		285.972	0.96041		33	7.488		33	12.822
293.97	0.98525		293.972	0.96241		34	7.62		34	12.821
301.97	0.9865		301.971	0.96799		35	7.921		35	12.82
309.969	0.98125		309.97	0.96439		36	9.392		36	12.82
317.968	0.98235		317.969	0.96352		37	10.096		37	12.816
325.967	0.98713		325.969	0.9674		38	10.421		38	12.818
333.966	0.98811		333.968	0.9619		39	10.754		39	12.816
341.966	0.992		341.967	0.96525		40	10.923		40	12.815
349.965	0.98438		349.966	0.97534		41	11.052		41	12.813
357.964	0.98759		357.965	0.95608		42	11.144		42	12.812
365.963	0.98968		365.965	0.97009		43	11.237		43	12.811
373.963	0.99193		373.964	0.97011		44	11.341		44	12.809
			381.962	0.97621		45	11.435		45	12.808
			389.962	0.98892		46	11.479		46	12.807
			397.961	0.98647		47	11.53		47	12.805
			405.96	0.99031		48	11.569		48	12.804
			413.959	0.99327		49	11.621		49	12.803
			421.959	0.98935		50	11.669		50	12.801
			429.958	0.99389		51	11.71		51	12.8
			437.957	0.99217		52	11.752		52	12.798
			445.957	0.99041		53	11.792		53	12.797
			453.956	0.99281		54	11.82		54	12.796
			461.955	0.98946		55	11.862		55	12.794
			469.954	0.99019		56	11.898		56	12.793
			477.954	0.99255		57	11.931		57	12.791
			485.954	0.99167		58	11.944		58	12.79
			493.952	0.98764		59	11.973		59	12.788
			496	0.99343		60	12.008		60	12.787
						61	12.02		61	12.786
						62	12.038		62	12.784
						63	12.059		63	12.783
						64	12.076		64	12.781
						65	12.093		65	12.78
						66	12.12		66	12.778
						67	12.137		67	12.777
						68	12.152		68	12.775
						69	12.172		69	12.774
						70	12.189		70	12.772
						71	12.202		71	12.771
						72	12.217		72	12.769
						73	12.23		73	12.768
						74	12.242		74	12.766
						75	12.255		75	12.764
						76	12.267		76	12.763
						77	12.278		77	12.762
						78	12.291		78	12.76
						79	12.301		79	12.758
						80	12.308		80	12.757
						81	12.316		81	12.755
						82	12.326		82	12.754
						83	12.336		83	12.752
						84	12.347		84	12.751
						85	12.359		85	12.749
						86	12.367		86	12.747
						87	12.373		87	12.746
						88	12.38		88	12.744
						89	12.388		89	12.742
						90	12.395		90	12.74
						91	12.403		91	12.739
						92	12.41		92	12.737
						93	12.417		93	12.736
						94	12.424		94	12.734
						95	12.432		95	12.732
						96	12.437		96	12.731
						97	12.445		97	12.729
						98	12.451		98	12.727
						99	12.456		99	12.726
						100	12.467		100	12.724
						101	12.459		101	12.722
						102	12.474		102	12.72
						103	12.479		103	12.718
						104	12.484		104	12.716
						105	12.488		105	12.715
						106	12.492		106	12.713
						107	12.497		107	12.712
						108	12.502		108	12.71
						109	12.507		109	12.708
						110	12.511		110	12.707
						111	12.517		111	12.705
						112	12.521		112	12.703
						113	12.525		113	12.701
						114	12.529		114	12.7
						115	12.533		115	12.698
						116	12.536		116	12.696
						117	12.541		117	12.694
						118	12.544		118	12.692
						119	12.549		119	12.69
						120	12.553		120	12.688
						121	12.558		121	12.686
						122	12.56		122	12.684
						123	12.563		123	12.682
						124	12.567		124	12.681
						125	12.571		125	12.679
						126	12.575		126	12.677
						127	12.577		127	12.675
						128	12.58		128	12.673
						129	12.583		129	12.671
						130	12.586		130	12.669
						131	12.589		131	12.667
						132	12.592		132	12.666
						133	12.594		133	12.663
						134	12.598		134	12.662
						135	12.601		135	12.66
						136	12.604		136	12.657
						137	12.607		137	12.655
						138	12.609		138	12.653
						139	12.612		139	12.651
						140	12.615		140	12.649
						141	12.617		141	12.648
						142	12.621		142	12.645
						143	12.623		143	12.643
						144	12.625		144	12.641
						145	12.627		145	12.639
						146	12.629		146	12.637
						147	12.632		147	12.635
						148	12.634		148	12.633
						149	12.637		149	12.631
						150	12.638		150	12.629
						151	12.641		151	12.626
						152	12.642		152	12.625
						153	12.643		153	12.625
						154	12.644		154	12.625
						155	12.644		155	12.624
						156	12.645		156	12.624
						157	12.645		157	12.624
						158	12.646		158	12.623
						159	12.646		159	12.623
						160	12.647		160	12.623
						161	12.647		161	12.623
						162	12.648		162	12.623
						163	12.648		163	12.623
						164	12.648		164	12.623
						165	12.649		165	12.623
						166	12.65		166	12.623
						167	12.65		167	12.623
						168	12.651		168	12.623
						169	12.651		169	12.623
						170	12.651		170	12.623
						171	12.652		171	12.623
						172	12.652		172	12.623
						173	12.653		173	12.622
						174	12.654		174	12.62
						175	12.656		175	12.618
						176	12.658		176	12.617
						177	12.66		177	12.614
						178	12.662		178	12.612
						179	12.664		179	12.61
						180	12.666		180	12.608
						181	12.668		181	12.606
						182	12.67		182	12.603
						183	12.672		183	12.601
						184	12.673		184	12.599
						185	12.675		185	12.597
						186	12.677		186	12.594
						187	12.678		187	12.592
						188	12.68		188	12.59
						189	12.681		189	12.588
						190	12.682		190	12.586
						191	12.684		191	12.583
						192	12.686		192	12.581
						193	12.687		193	12.579
						194	12.689		194	12.576
						195	12.691		195	12.573
						196	12.693		196	12.571
						197	12.694		197	12.569
						198	12.695		198	12.566
						199	12.696		199	12.563
						200	12.698		200	12.561
						201	12.7		201	12.558
						202	12.701		202	12.556
						203	12.702		203	12.553
						204	12.704		204	12.55
						205	12.705		205	12.548
						206	12.707		206	12.545
						207	12.708		207	12.543
						208	12.71		208	12.539
						209	12.711		209	12.537
						210	12.712		210	12.535
						211	12.713		211	12.533
						212	12.715		212	12.53
						213	12.716		213	12.526
						214	12.717		214	12.524
						215	12.719		215	12.521
						216	12.72		216	12.519
						217	12.721		217	12.516
						218	12.722		218	12.513
						219	12.723		219	12.509
						220	12.724		220	12.506
						221	12.725		221	12.503
						222	12.726		222	12.5
						223	12.728		223	12.497
						224	12.729		224	12.494
						225	12.73		225	12.492
						226	12.731		226	12.489
						227	12.733		227	12.486
						228	12.734		228	12.484
						229	12.736		229	12.479
						230	12.736		230	12.477
						231	12.737		231	12.472
						232	12.739		232	12.469
						233	12.74		233	12.466
						234	12.739		234	12.463
						235	12.74		235	12.461
						236	12.742		236	12.458
						237	12.743		237	12.454
						238	12.744		238	12.45
						239	12.746		239	12.447
						240	12.747		240	12.443
						241	12.747		241	12.44
						242	12.748		242	12.435
						243	12.749		243	12.431
						244	12.749		244	12.428
						245	12.75		245	12.425
						246	12.751		246	12.422
						247	12.752		247	12.419
						248	12.753		248	12.415
						249	12.754		249	12.411
						250	12.755		250	12.407
						251	12.756		251	12.403
						252	12.757		252	12.4
						253	12.759		253	12.396
						254	12.759		254	12.391
						255	12.76		255	12.388
						256	12.76		256	12.383
						257	12.761		257	12.379
						258	12.762		258	12.375
						259	12.762		259	12.37
						260	12.764		260	12.366
						261	12.764		261	12.362
						262	12.766		262	12.358
						263	12.766		263	12.353
						264	12.767		264	12.349
						265	12.769		265	12.345
						266	12.769		266	12.34
						267	12.769		267	12.335
						268	12.77		268	12.33
						269	12.771		269	12.327
						270	12.771		270	12.322
						271	12.772		271	12.316
						272	12.773		272	12.312
						273	12.774		273	12.307
						274	12.775		274	12.303
						275	12.775		275	12.297
						276	12.776		276	12.291
						277	12.777		277	12.287
						278	12.778		278	12.281
						279	12.778		279	12.277
						280	12.779		280	12.271
						281	12.779		281	12.265
						282	12.78		282	12.26
						283	12.781		283	12.254
						284	12.781		284	12.248
						285	12.782		285	12.242
						286	12.782		286	12.237
						287	12.81		287	12.231
						288	12.762		288	12.225
						289	12.786		289	12.217
						290	12.789		290	12.211
						291	12.789		291	12.206
						292	12.787		292	12.199
						293	12.786		293	12.196
						294	12.79		294	12.195
						295	12.784		295	12.194
						296	12.789		296	12.194
						297	12.788		297	12.193
						298	12.788		298	12.193
						299	12.786		299	12.192
						300	12.788		300	12.192
						301	12.79		301	12.192
						302	12.789		302	12.191
						303	12.79		303	12.191
						304	12.79		304	12.191
						305	12.79		305	12.191
						306	12.79		306	12.191
						307	12.79		307	12.191
						308	12.79		308	12.191
						309	12.79		309	12.19
						310	12.79		310	12.19
						311	12.79		311	12.19
						312	12.791		312	12.19
						313	12.791		313	12.19
						314	12.791		314	12.189
						315	12.792		315	12.18
						316	12.792		316	12.175
						317	12.793		317	12.169
						318	12.793		318	12.162
						319	12.793		319	12.154
						320	12.794		320	12.149
						321	12.794		321	12.14
						322	12.795		322	12.132
						323	12.795		323	12.125
						324	12.796		324	12.117
						325	12.796		325	12.11
						326	12.797		326	12.102
						327	12.798		327	12.092
						328	12.798		328	12.085
						329	12.799		329	12.076
						330	12.799		330	12.067
						331	12.8		331	12.055
						332	12.8		332	12.048
						333	12.8		333	12.039
						334	12.801		334	12.029
						335	12.802		335	12.017
						336	12.802		336	12.008
						337	12.802		337	11.996
						338	12.803		338	11.983
						339	12.803		339	11.973
						340	12.804		340	11.959
						341	12.805		341	11.948
						342	12.805		342	11.934
						343	12.806		343	11.929
						344	12.807		344	11.913
						345	12.807		345	11.899
						346	12.807		346	11.882
						347	12.808		347	11.871
						348	12.808		348	11.855
						349	12.808		349	11.833
						350	12.808		350	11.819
						351	12.81		351	11.804
						352	12.81		352	11.79
						353	12.81		353	11.773
						354	12.811		354	11.751
						355	12.811		355	11.725
						356	12.812		356	11.704
						357	12.812		357	11.675
						358	12.813		358	11.659
						359	12.813		359	11.633
						360	12.814		360	11.61
						361	12.814		361	11.586
						362	12.814		362	11.559
						363	12.814		363	11.533
						364	12.815		364	11.503
						365	12.815		365	11.471
						366	12.816		366	11.438
						367	12.817		367	11.402
						368	12.817		368	11.346
						369	12.817		369	11.304
						370	12.818		370	11.267
						371	12.818		371	11.215
						372	12.819		372	11.173
						373	12.819		373	11.109
									374	11.042
									375	10.958
									376	10.88
									377	10.783
									378	10.721
									379	10.637
									380	10.467
									381	10.305
									382	10.047
									383	9.823
									384	9.631
									385	9.148
									386	8.839
									387	8.492
									388	8.271
									389	7.915
									390	7.661
									391	7.429
									392	7.252
									393	7.075
									394	6.94
									395	6.839
									396	6.679
									397	6.587
									398	6.454
									399	6.289
									400	6.099
									401	5.853
									402	5.234
									403	4.612
									404	4.18
									405	3.791
									406	3.411
									407	3.154
									408	3.002
									409	2.861
									410	2.764
									411	2.669
									412	2.606
									413	2.549
									414	2.493
									415	2.433
									416	2.381
									417	2.337
									418	2.292
									419	2.269
									420	2.252
									421	2.198
									422	2.166
									423	2.131
									424	2.095
									425	2.07
									426	2.043
									427	2.02
									428	1.996
									429	1.98
									430	1.953
									431	1.937
									432	1.909
									433	1.892
									434	1.879
									435	1.879
									436	1.878
									437	1.874
									438	1.872
									439	1.87
									440	1.867
									441	1.865
									442	1.863
									443	1.861
									444	1.86
									445	1.858
									446	1.857
									447	1.855
									448	1.854
									449	1.853
									450	1.852
									451	1.851
									452	1.849
									453	1.848
									454	1.847
									455	1.846
									456	1.826
									457	1.807
									458	1.789
									459	1.777
									460	1.763
									461	1.75
									462	1.73
									463	1.715
									464	1.706
									465	1.693
									466	1.678
									467	1.668
									468	1.656
									469	1.642
									470	1.63
									471	1.62
									472	1.607
									473	1.596
									474	1.582
									475	1.572
									476	1.565
									477	1.555
									478	1.542
									479	1.533
									480	1.527
									481	1.516
									482	1.507
									483	1.497
									484	1.491
									485	1.48
									486	1.472
									487	1.465
									488	1.456
									489	1.447
									490	1.441
									491	1.434
									492	1.425
									493	1.418
									494	1.41
									495	1.404

## Sheet: Figure 2b
Figure 2b
CD titration
alkalization				acidification				with buffer
pH	ratio of acid form			pH	ratio of acid form			pH	ratio of acid form
11.9	0.586857			13.14	0.00500733			12.68	0.109207
12.19	0.50632			13.12	-0.00128048			13	0.00957489
12.36	0.460901			13.09	0.00186068			13.17	-0.0003703
12.48	0.418536			13.06	0.00139963			12.97	0.0284117
12.58	0.388269			13.02	0.0135665			12.02	0.154655
12.65	0.361811			13	0.0168103			11.59	0.30059
12.73	0.337023			12.97	0.025242			11.23	0.464989
12.77	0.309746			12.92	0.0341806			11.13	0.497055
12.82	0.284569			12.88	0.0478011			10.99	0.550189
12.86	0.254977			12.83	0.0641577			10.85	0.591611
12.9	0.228019			12.76	0.0706893			10.61	0.65812
12.94	0.203396			12.7	0.0819853			10.53	0.688902
12.97	0.165864			12.63	0.0987241			10.4	0.725112
13	0.144058			12.55	0.104242			10.25	0.759535
13.03	0.118536			12.43	0.11767			10.12	0.800226
13.05	0.108511			12.31	0.13534			9.95	0.845106
13.08	0.0907479			12.09	0.175251			1.89	1.00013
13.1	0.0761457			11.77	0.245144
13.12	0.0573126			11.6	0.293713
13.14	0.0521879			11.29	0.389607
13.16	0.0355435			10.11	0.809677
				9.93	0.860794
				9.52	0.944483
				8.98	1.00788
				8.26	1.07104
				6.39	1.03509
				5.78	1.0299
				1.67	1.00045

## Sheet: Figure 2c
Figure 2c
g-factor response in NH3
wavelength	original	0.1M NH3	0.2M NH3	0.5M NH3	1M NH3	2M NH3	neutralized
200	-0.00306	-5.99182e-05	9.85568e-06	4.48838e-06	4.82204e-06	7.68401e-06	1.9709e-05
200.5	-0.00318	-9.91281e-05	3.68698e-05	1.52205e-05	-1.14382e-05	4.28109e-06	2.21936e-05
201	-0.00333	-0.000207124	4.6951e-05	3.97186e-05	-1.22398e-05	-1.37269e-06	2.20693e-05
201.5	-0.00345	-0.000665041	4.32115e-05	5.45565e-05	1.86778e-05	-1.43681e-05	-5.54818e-05
202	-0.00356	-0.00116	5.37373e-05	2.03788e-05	8.57577e-06	-2.42805e-05	-7.12403e-05
202.5	-0.00366	-0.002	-1.56702e-05	2.18454e-06	2.06142e-05	-4.65363e-05	-1.70896e-05
203	-0.00381	-0.00261	-0.000357423	-2.96354e-05	1.92889e-05	-4.61121e-05	6.33015e-05
203.5	-0.00397	-0.00323	-0.00097321	7.20794e-07	3.13547e-05	-5.98838e-05	5.48421e-05
204	-0.0041	-0.00353	-0.00171	-8.34705e-06	1.57936e-05	-5.09977e-05	-0.000216389
204.5	-0.00427	-0.00376	-0.00244	-0.000152036	-1.69908e-05	-1.18569e-05	-0.000817551
205	-0.00441	-0.00405	-0.00293	-0.000484102	-2.66846e-05	-2.4886e-05	-0.00132
205.5	-0.00458	-0.00442	-0.00336	-0.0011	-2.96967e-05	3.37998e-06	-0.00205
206	-0.00474	-0.00493	-0.00389	-0.00179	-5.87474e-05	-1.28161e-05	-0.00244
206.5	-0.00493	-0.00535	-0.00427	-0.00267	-0.000279633	1.05954e-05	-0.00286
207	-0.00513	-0.00585	-0.00474	-0.00347	-0.000991361	7.53822e-05	-0.00334
207.5	-0.00527	-0.00625	-0.00518	-0.00388	-0.00175	7.8603e-05	-0.00373
208	-0.00541	-0.0067	-0.00565	-0.00419	-0.00258	5.65784e-05	-0.00421
208.5	-0.00556	-0.00703	-0.00603	-0.00453	-0.00291	-2.40642e-05	-0.00465
209	-0.0057	-0.00742	-0.00638	-0.0049	-0.0032	-0.000675407	-0.00516
209.5	-0.00582	-0.00781	-0.00682	-0.0054	-0.00372	-0.00139	-0.00563
210	-0.00598	-0.00829	-0.00734	-0.00598	-0.00419	-0.0024	-0.00621
210.5	-0.00622	-0.00887	-0.0079	-0.00651	-0.00478	-0.00317	-0.00683
211	-0.00645	-0.0095	-0.00849	-0.0071	-0.00551	-0.00379	-0.00757
211.5	-0.00659	-0.01001	-0.00907	-0.00771	-0.00613	-0.00426	-0.00814
212	-0.00679	-0.01055	-0.00971	-0.00844	-0.00685	-0.00484	-0.0088
212.5	-0.00696	-0.01101	-0.01018	-0.009	-0.0074	-0.00537	-0.00932
213	-0.00717	-0.01154	-0.01075	-0.00964	-0.00808	-0.00603	-0.00993
213.5	-0.00728	-0.01188	-0.01111	-0.01009	-0.00853	-0.00649	-0.01032
214	-0.0074	-0.01223	-0.01152	-0.01053	-0.00903	-0.00702	-0.01073
214.5	-0.00755	-0.01265	-0.012	-0.01103	-0.0097	-0.00776	-0.0112
215	-0.00769	-0.01309	-0.01247	-0.01156	-0.01039	-0.00857	-0.01167
215.5	-0.00781	-0.01351	-0.01291	-0.0121	-0.011	-0.00919	-0.01207
216	-0.00795	-0.01398	-0.01338	-0.01273	-0.01172	-0.00987	-0.0125
216.5	-0.00807	-0.01429	-0.01379	-0.01326	-0.0124	-0.01074	-0.01284
217	-0.00819	-0.01462	-0.01421	-0.01377	-0.01312	-0.01175	-0.01321
217.5	-0.00826	-0.01492	-0.01453	-0.01414	-0.01359	-0.01235	-0.01346
218	-0.0083	-0.01525	-0.01489	-0.01452	-0.01409	-0.01301	-0.0137
218.5	-0.00836	-0.01552	-0.01516	-0.01482	-0.01445	-0.01352	-0.01394
219	-0.00842	-0.01576	-0.0154	-0.01508	-0.0148	-0.01402	-0.01413
219.5	-0.00846	-0.01597	-0.01563	-0.01537	-0.01518	-0.01449	-0.01435
220	-0.00843	-0.01616	-0.01583	-0.01565	-0.01555	-0.01494	-0.01449
220.5	-0.00838	-0.01629	-0.01601	-0.01588	-0.01582	-0.01535	-0.01462
221	-0.00834	-0.01644	-0.01618	-0.01606	-0.01612	-0.01579	-0.01473
221.5	-0.00827	-0.01652	-0.01628	-0.0162	-0.0163	-0.0161	-0.0148
222	-0.00819	-0.01656	-0.01635	-0.01629	-0.01646	-0.0164	-0.01487
222.5	-0.00805	-0.01658	-0.01639	-0.01636	-0.01656	-0.01657	-0.01491
223	-0.00788	-0.01658	-0.01643	-0.01641	-0.01668	-0.01676	-0.01494
223.5	-0.0077	-0.01655	-0.01646	-0.01645	-0.01677	-0.01689	-0.01494
224	-0.00755	-0.01649	-0.01647	-0.01647	-0.01681	-0.01703	-0.01491
224.5	-0.00737	-0.01638	-0.0164	-0.01642	-0.01681	-0.0171	-0.01481
225	-0.00715	-0.01623	-0.01628	-0.01631	-0.01675	-0.01715	-0.01468
225.5	-0.00691	-0.01606	-0.01612	-0.01619	-0.01666	-0.01715	-0.01455
226	-0.00665	-0.01586	-0.01594	-0.01605	-0.01657	-0.01711	-0.01441
226.5	-0.00639	-0.01566	-0.01578	-0.01592	-0.01648	-0.01707	-0.01431
227	-0.00607	-0.01541	-0.01556	-0.01572	-0.01632	-0.01699	-0.0141
227.5	-0.00574	-0.01513	-0.01527	-0.01543	-0.01608	-0.01688	-0.01383
228	-0.00538	-0.01481	-0.01496	-0.01514	-0.0158	-0.01672	-0.01349
228.5	-0.00505	-0.01448	-0.01465	-0.01488	-0.01558	-0.01657	-0.0132
229	-0.00468	-0.01411	-0.01431	-0.01457	-0.0153	-0.01635	-0.01287
229.5	-0.00428	-0.01368	-0.01391	-0.01419	-0.01495	-0.01608	-0.01251
230	-0.00385	-0.01322	-0.01349	-0.01376	-0.01456	-0.01579	-0.01213
230.5	-0.0034	-0.01272	-0.01303	-0.01331	-0.01414	-0.01547	-0.01174
231	-0.00292	-0.0122	-0.01253	-0.01284	-0.01371	-0.0151	-0.0113
231.5	-0.00239	-0.01166	-0.01201	-0.01234	-0.01324	-0.01471	-0.01081
232	-0.00186	-0.01108	-0.01146	-0.01182	-0.01273	-0.0143	-0.01027
232.5	-0.00133	-0.0105	-0.0109	-0.01127	-0.01221	-0.01391	-0.00974
233	-0.000786927	-0.00988	-0.01031	-0.01069	-0.01166	-0.01343	-0.00916
233.5	-0.000209917	-0.00923	-0.00966	-0.0101	-0.01108	-0.01294	-0.00854
234	0.000401667	-0.00853	-0.00898	-0.00944	-0.01044	-0.0124	-0.00786
234.5	0.00106	-0.00779	-0.00828	-0.00875	-0.00978	-0.01184	-0.00717
235	0.00173	-0.00704	-0.00758	-0.00804	-0.00911	-0.01126	-0.00647
235.5	0.00241	-0.00628	-0.00685	-0.00729	-0.0084	-0.01064	-0.00577
236	0.00311	-0.00549	-0.00609	-0.00656	-0.00769	-0.00999	-0.00502
236.5	0.00384	-0.00467	-0.00526	-0.00576	-0.0069	-0.0093	-0.00423
237	0.00458	-0.00384	-0.00444	-0.00496	-0.00613	-0.0086	-0.00339
237.5	0.00534	-0.00298	-0.00361	-0.00412	-0.00531	-0.00791	-0.00249
238	0.0061	-0.00213	-0.00277	-0.00329	-0.00452	-0.00719	-0.00159
238.5	0.00683	-0.00128	-0.00194	-0.00247	-0.00371	-0.00646	-0.000693213
239	0.00757	-0.000398491	-0.00108	-0.00166	-0.00287	-0.0057	0.000218674
239.5	0.00834	0.000487918	-0.000208472	-0.000805611	-0.00203	-0.00492	0.00116
240	0.00913	0.00141	0.000674978	8.95663e-05	-0.00117	-0.00413	0.00212
240.5	0.00994	0.00233	0.00157	0.000978348	-0.000303037	-0.00334	0.00311
241	0.01074	0.00322	0.00245	0.00184	0.000575128	-0.00254	0.00409
241.5	0.01152	0.00411	0.00333	0.0027	0.00144	-0.00173	0.00507
242	0.01227	0.005	0.00421	0.00357	0.00232	-0.000878466	0.00607
242.5	0.01301	0.00588	0.00509	0.00445	0.00318	-3.12468e-05	0.00709
243	0.01372	0.00676	0.00596	0.00529	0.00406	0.000798582	0.00811
243.5	0.01442	0.00762	0.00681	0.00613	0.00492	0.00161	0.00914
244	0.01507	0.00849	0.00763	0.00697	0.00575	0.00242	0.01014
244.5	0.01573	0.00934	0.00846	0.0078	0.00658	0.00322	0.01114
245	0.01635	0.01016	0.00928	0.00863	0.00739	0.00404	0.01213
245.5	0.017	0.01099	0.01012	0.00942	0.00821	0.00487	0.01319
246	0.01762	0.01178	0.01091	0.0102	0.009	0.00568	0.01423
246.5	0.01811	0.01252	0.01163	0.0109	0.00974	0.00642	0.01518
247	0.0186	0.01323	0.01231	0.01159	0.01046	0.00715	0.01607
247.5	0.019	0.01388	0.01296	0.01225	0.01113	0.00786	0.01694
248	0.01934	0.01451	0.01357	0.01287	0.01176	0.00853	0.01778
248.5	0.01967	0.0151	0.01415	0.01345	0.01237	0.00919	0.01862
249	0.01994	0.01567	0.01469	0.01401	0.01295	0.0098	0.0194
249.5	0.02023	0.01619	0.01521	0.01452	0.01348	0.0104	0.02016
250	0.02047	0.01666	0.01571	0.01502	0.014	0.01098	0.02088
250.5	0.02072	0.01715	0.01621	0.01549	0.01453	0.01155	0.02159
251	0.02094	0.0176	0.01666	0.01595	0.01502	0.01211	0.02227
251.5	0.02109	0.018	0.01706	0.01635	0.01547	0.01261	0.02288
252	0.02118	0.01836	0.01742	0.0167	0.01585	0.01305	0.02345
252.5	0.02112	0.01861	0.01769	0.01697	0.01613	0.01342	0.02392
253	0.02108	0.01886	0.01794	0.01721	0.0164	0.01377	0.02437
253.5	0.02107	0.01909	0.01816	0.01745	0.01667	0.0141	0.02478
254	0.02107	0.01931	0.01834	0.01768	0.01691	0.01442	0.02514
254.5	0.02104	0.0195	0.01854	0.01789	0.01714	0.01473	0.02545
255	0.02096	0.01965	0.0187	0.01805	0.01735	0.015	0.02571
255.5	0.02087	0.01977	0.01882	0.01819	0.01753	0.01523	0.02599
256	0.02077	0.0199	0.01893	0.0183	0.01767	0.01543	0.02619
256.5	0.02062	0.01994	0.01898	0.01837	0.01773	0.01557	0.02632
257	0.02047	0.01998	0.01904	0.01843	0.01781	0.01571	0.02643
257.5	0.02028	0.02001	0.01905	0.01844	0.01786	0.0158	0.02644
258	0.02009	0.02001	0.01908	0.01844	0.0179	0.01587	0.02646
258.5	0.01991	0.02	0.01912	0.01848	0.01796	0.01595	0.02646
259	0.01975	0.02001	0.01917	0.01854	0.01802	0.01604	0.02646
259.5	0.01958	0.02002	0.01918	0.01858	0.01807	0.01616	0.02642
260	0.01943	0.02007	0.01921	0.01863	0.01813	0.01629	0.02642
260.5	0.0193	0.02013	0.01926	0.0187	0.01821	0.0164	0.02642
261	0.01922	0.02021	0.01935	0.01881	0.01831	0.01655	0.02645
261.5	0.01915	0.02029	0.01947	0.01894	0.01846	0.01672	0.02652
262	0.01914	0.02042	0.01964	0.0191	0.01864	0.01693	0.02662
262.5	0.01915	0.02057	0.01979	0.01927	0.01883	0.01713	0.02673
263	0.01917	0.02076	0.01997	0.01944	0.01903	0.01736	0.0269
263.5	0.01923	0.02098	0.02019	0.01966	0.01924	0.01763	0.02712
264	0.01933	0.02121	0.02044	0.0199	0.0195	0.01795	0.02741
264.5	0.01947	0.02147	0.02072	0.02018	0.01978	0.0183	0.02779
265	0.01959	0.02173	0.02101	0.02045	0.02009	0.01867	0.02821
265.5	0.01974	0.02208	0.02132	0.02074	0.0204	0.01906	0.02866
266	0.01986	0.02238	0.02161	0.02099	0.02072	0.01941	0.02912
266.5	0.01996	0.02263	0.02185	0.02126	0.021	0.01974	0.02957
267	0.02004	0.02284	0.02208	0.02151	0.02125	0.02003	0.03001
267.5	0.0201	0.02306	0.02228	0.02176	0.02149	0.02033	0.03043
268	0.02011	0.02324	0.02245	0.02197	0.02171	0.02061	0.03078
268.5	0.02014	0.02345	0.02265	0.02214	0.02194	0.02087	0.03118
269	0.02013	0.02362	0.02285	0.02229	0.02214	0.02113	0.03157
269.5	0.02015	0.02385	0.02307	0.02245	0.02237	0.0214	0.03193
270	0.0201	0.02402	0.02322	0.02261	0.02257	0.02165	0.03223
270.5	0.02002	0.02414	0.02333	0.02281	0.02274	0.0219	0.03253
271	0.01988	0.02422	0.02338	0.02295	0.02288	0.0221	0.03275
271.5	0.01962	0.02421	0.02337	0.02294	0.02287	0.02221	0.03284
272	0.01933	0.02418	0.02335	0.02289	0.02284	0.02229	0.03287
272.5	0.01904	0.02411	0.02334	0.02288	0.02285	0.02239	0.03287
273	0.01876	0.02403	0.02331	0.02284	0.02282	0.02246	0.03284
273.5	0.01863	0.02402	0.02331	0.02286	0.02287	0.02251	0.03291
274	0.01849	0.02396	0.02327	0.02284	0.02287	0.02254	0.03294
274.5	0.01826	0.02389	0.02324	0.0228	0.02284	0.02262	0.03297
275	0.018	0.02378	0.02315	0.0227	0.02279	0.02263	0.03292
275.5	0.01772	0.02369	0.02305	0.02262	0.02274	0.0226	0.03279
276	0.01747	0.0236	0.02294	0.02253	0.02266	0.02254	0.03267
276.5	0.01722	0.02339	0.02279	0.02237	0.02249	0.02248	0.03252
277	0.01699	0.02318	0.02264	0.02222	0.0223	0.0224	0.03238
277.5	0.0167	0.02303	0.02248	0.02209	0.02218	0.02229	0.03223
278	0.01643	0.02286	0.02231	0.02194	0.02203	0.02217	0.03207
278.5	0.01618	0.02269	0.02214	0.02177	0.0219	0.02206	0.03184
279	0.01595	0.02253	0.02199	0.0216	0.02179	0.02198	0.03163
279.5	0.01566	0.02234	0.02179	0.02142	0.02163	0.02187	0.03145
280	0.0154	0.02216	0.02161	0.02124	0.02147	0.02174	0.03128
280.5	0.01512	0.02194	0.02141	0.02106	0.02127	0.02158	0.03105
281	0.01487	0.02171	0.02123	0.02087	0.02106	0.02143	0.03083
281.5	0.01464	0.02148	0.02103	0.02066	0.02088	0.02127	0.03063
282	0.01442	0.02126	0.02082	0.02045	0.02069	0.0211	0.03039
282.5	0.01421	0.02102	0.02058	0.02021	0.02049	0.02092	0.03017
283	0.01399	0.02079	0.02037	0.02001	0.0203	0.02078	0.02993
283.5	0.0138	0.02059	0.0202	0.01983	0.02014	0.02063	0.02975
284	0.0136	0.02039	0.02001	0.01966	0.01996	0.02047	0.02958
284.5	0.01339	0.02014	0.01978	0.01949	0.01975	0.02029	0.02937
285	0.01321	0.01995	0.01957	0.01931	0.01955	0.0201	0.02918
285.5	0.01305	0.01973	0.01936	0.01912	0.01938	0.01992	0.02896
286	0.01288	0.01953	0.01918	0.01891	0.01922	0.01976	0.02872
286.5	0.0127	0.01931	0.01896	0.01869	0.01904	0.0196	0.02845
287	0.01252	0.01911	0.01876	0.0185	0.01884	0.01942	0.02822
287.5	0.01235	0.01891	0.01854	0.01833	0.01866	0.01925	0.02805
288	0.01222	0.01872	0.01837	0.01815	0.01846	0.01909	0.02791
288.5	0.01208	0.01852	0.01822	0.01797	0.01829	0.01894	0.02777
289	0.01197	0.01836	0.01807	0.01778	0.01813	0.01881	0.0276
289.5	0.01184	0.01816	0.01787	0.01763	0.01795	0.01865	0.02742
290	0.01172	0.01799	0.01768	0.01747	0.01778	0.01851	0.02724
290.5	0.01161	0.01781	0.01749	0.01729	0.01761	0.01834	0.02708
291	0.01152	0.01765	0.01731	0.01709	0.01746	0.01821	0.02691
291.5	0.0114	0.01748	0.01715	0.01692	0.01729	0.01806	0.02672
292	0.01126	0.01729	0.01699	0.01674	0.01711	0.01788	0.02653
292.5	0.01115	0.01714	0.01685	0.01661	0.01696	0.0177	0.02641
293	0.01107	0.01699	0.01671	0.01648	0.01682	0.01754	0.02629
293.5	0.01098	0.01682	0.01656	0.01634	0.01666	0.0174	0.02619
294	0.0109	0.01667	0.01642	0.01618	0.01651	0.0173	0.02607
294.5	0.01081	0.01653	0.01627	0.01604	0.01634	0.01718	0.02589
295	0.01073	0.01639	0.01614	0.01591	0.01622	0.01708	0.02574
295.5	0.01067	0.01625	0.01601	0.01578	0.01611	0.01693	0.02563
296	0.01061	0.01611	0.01588	0.01565	0.01598	0.01677	0.02556
296.5	0.01056	0.01596	0.01572	0.01553	0.01582	0.01662	0.02541
297	0.01052	0.01583	0.01561	0.01541	0.01569	0.01649	0.02527
297.5	0.01049	0.01574	0.01552	0.01529	0.01557	0.01639	0.02517
298	0.01048	0.01568	0.01543	0.01518	0.01547	0.0163	0.0251
298.5	0.01045	0.01558	0.01533	0.01507	0.01538	0.0162	0.02507
299	0.01039	0.01545	0.01521	0.01499	0.0153	0.01607	0.02502
299.5	0.01034	0.01533	0.0151	0.0149	0.01519	0.01596	0.02496
300	0.0103	0.01523	0.01499	0.0148	0.01508	0.01588	0.0249
300.5	0.01031	0.01515	0.01488	0.0147	0.01499	0.01581	0.02486
301	0.0103	0.01507	0.01477	0.01461	0.01488	0.01574	0.0248
301.5	0.01031	0.01498	0.0147	0.01451	0.01481	0.01562	0.02477
302	0.01027	0.0149	0.01463	0.01439	0.01472	0.01551	0.0247
302.5	0.01023	0.01479	0.01455	0.01432	0.01464	0.01543	0.02466
303	0.01022	0.01471	0.01449	0.01427	0.01456	0.01539	0.02466
303.5	0.01023	0.01465	0.01441	0.0142	0.01448	0.01528	0.02463
304	0.01026	0.01461	0.01434	0.01414	0.01442	0.01519	0.02457
304.5	0.01025	0.01455	0.01427	0.01407	0.01438	0.01514	0.02453
305	0.01025	0.01451	0.01421	0.01402	0.01432	0.0151	0.0245
305.5	0.01026	0.01447	0.01418	0.01397	0.01424	0.01503	0.02448
306	0.0103	0.01442	0.01416	0.01395	0.01419	0.01497	0.0245
306.5	0.01035	0.01439	0.01411	0.0139	0.01415	0.01492	0.02454
307	0.01038	0.01434	0.01406	0.01386	0.01413	0.01488	0.02455
307.5	0.01042	0.01432	0.01405	0.01383	0.01409	0.01488	0.02457
308	0.01046	0.01431	0.01405	0.01383	0.01406	0.01486	0.02464
308.5	0.01054	0.01433	0.01406	0.01383	0.01403	0.01482	0.02474
309	0.01061	0.01432	0.01405	0.01383	0.01404	0.0148	0.02484
309.5	0.01066	0.01433	0.01405	0.0138	0.01403	0.0148	0.02488
310	0.01069	0.01432	0.01402	0.01377	0.01404	0.0148	0.0249
310.5	0.01074	0.01433	0.01402	0.01375	0.01405	0.0148	0.02493
311	0.01076	0.01431	0.01401	0.01374	0.01402	0.01473	0.02496
311.5	0.0108	0.01431	0.01402	0.01375	0.01402	0.01469	0.025
312	0.01084	0.01431	0.01404	0.01377	0.01403	0.01467	0.02505
312.5	0.01092	0.01434	0.01408	0.01381	0.01403	0.01469	0.02512
313	0.01101	0.01439	0.01414	0.01385	0.01404	0.01471	0.0252
313.5	0.01109	0.01441	0.01416	0.01387	0.01404	0.01476	0.02527
314	0.01119	0.01441	0.01416	0.01389	0.01405	0.01481	0.02533
314.5	0.01127	0.01445	0.01416	0.01394	0.0141	0.01485	0.02543
315	0.01132	0.01448	0.01415	0.01394	0.01412	0.01483	0.02548
315.5	0.01137	0.0145	0.01415	0.01394	0.01412	0.01482	0.02553
316	0.01145	0.01457	0.01421	0.01391	0.01414	0.01485	0.02561
316.5	0.01152	0.0146	0.01426	0.01396	0.01418	0.01489	0.02569
317	0.01159	0.01466	0.01434	0.01403	0.01422	0.01496	0.02577
317.5	0.01163	0.01471	0.01435	0.01405	0.01425	0.01494	0.02582
318	0.01169	0.01474	0.01437	0.01409	0.01427	0.01495	0.02582
318.5	0.01178	0.01474	0.01441	0.01409	0.01431	0.01496	0.02589
319	0.01181	0.01473	0.01446	0.01411	0.0143	0.015	0.02595
319.5	0.01182	0.01476	0.01447	0.0141	0.0143	0.01501	0.02599
320	0.01183	0.01479	0.01448	0.01414	0.01431	0.01501	0.02601
320.5	0.01191	0.01485	0.0145	0.01416	0.01435	0.01504	0.02607
321	0.01202	0.01491	0.01456	0.01421	0.0144	0.01509	0.02615
321.5	0.01211	0.01499	0.01462	0.0143	0.01444	0.01515	0.02624
322	0.01219	0.01507	0.01467	0.01436	0.0145	0.0152	0.02632
322.5	0.01221	0.01507	0.01471	0.01437	0.01453	0.01519	0.02624
323	0.01225	0.01508	0.01474	0.0144	0.01455	0.01523	0.02627
323.5	0.01231	0.01509	0.0148	0.01445	0.0146	0.01529	0.02634
324	0.01234	0.01511	0.01483	0.01447	0.01463	0.01534	0.0264
324.5	0.01236	0.01515	0.01486	0.01449	0.01467	0.01539	0.02638
325	0.01237	0.01517	0.01488	0.01451	0.01467	0.0154	0.02639
325.5	0.01241	0.01522	0.01494	0.01458	0.01472	0.01543	0.02647
326	0.01247	0.01527	0.01499	0.01463	0.01475	0.01544	0.02647
326.5	0.01254	0.01536	0.01504	0.01465	0.01482	0.01547	0.02647
327	0.0126	0.01539	0.01507	0.01467	0.01485	0.0155	0.02646
327.5	0.01262	0.01539	0.01508	0.01468	0.01487	0.01551	0.02643
328	0.01265	0.01539	0.01509	0.01469	0.01489	0.01551	0.02642
328.5	0.01267	0.01542	0.0151	0.01474	0.01492	0.01555	0.02641
329	0.01267	0.01544	0.01507	0.01475	0.01492	0.01556	0.02636
329.5	0.01269	0.01543	0.01505	0.01477	0.01493	0.01559	0.02634
330	0.01269	0.01542	0.01505	0.01476	0.01492	0.01558	0.02629
330.5	0.0127	0.01545	0.01509	0.01476	0.01493	0.01559	0.02627
331	0.01271	0.01546	0.01513	0.01476	0.01493	0.01558	0.02624
331.5	0.01272	0.01545	0.01514	0.01476	0.01492	0.01557	0.02619
332	0.01273	0.01541	0.01512	0.01475	0.01489	0.01555	0.02615
332.5	0.01269	0.01531	0.01508	0.01469	0.01484	0.0155	0.02604
333	0.01269	0.01528	0.01505	0.01467	0.01483	0.01549	0.02601
333.5	0.01269	0.01527	0.01503	0.01466	0.01482	0.01544	0.02597
334	0.01269	0.01526	0.015	0.01464	0.01477	0.01539	0.0259
334.5	0.01263	0.01516	0.0149	0.01454	0.01465	0.01532	0.02576
335	0.01256	0.01506	0.0148	0.01446	0.01456	0.01523	0.02557
335.5	0.01253	0.01502	0.01473	0.01441	0.01452	0.01519	0.02539
336	0.01249	0.01497	0.01467	0.01436	0.01448	0.01512	0.02524
336.5	0.01249	0.01492	0.01464	0.01432	0.01446	0.01504	0.0252
337	0.01248	0.01483	0.01457	0.01425	0.01439	0.01497	0.02513
337.5	0.01237	0.01467	0.01444	0.01409	0.01424	0.01484	0.02494
338	0.01226	0.0145	0.01428	0.01396	0.01408	0.01473	0.02473
338.5	0.01219	0.01438	0.01415	0.01385	0.01397	0.01465	0.0245
339	0.01209	0.01425	0.01403	0.01374	0.01386	0.01454	0.02428
339.5	0.01198	0.01413	0.0139	0.0136	0.01374	0.01442	0.02406
340	0.01184	0.01398	0.01377	0.01344	0.01361	0.01426	0.0238
340.5	0.0117	0.01381	0.01363	0.0133	0.01348	0.01412	0.02354
341	0.01158	0.01366	0.01351	0.01318	0.01336	0.014	0.02331
341.5	0.01148	0.01354	0.01338	0.01307	0.01325	0.0139	0.02312
342	0.01136	0.01344	0.01326	0.01296	0.01313	0.0138	0.02289
342.5	0.01118	0.01326	0.01309	0.01282	0.01299	0.01366	0.02261
343	0.01099	0.0131	0.01295	0.01267	0.01284	0.01355	0.02232
343.5	0.01086	0.01296	0.01284	0.01257	0.01274	0.01347	0.02207
344	0.01069	0.01285	0.01271	0.01245	0.01264	0.01336	0.02178
344.5	0.01054	0.01276	0.01261	0.01234	0.01254	0.01328	0.02148
345	0.01036	0.01269	0.01253	0.01226	0.01246	0.01318	0.02117
345.5	0.01023	0.01262	0.0125	0.01222	0.01241	0.0131	0.02092
346	0.01011	0.01258	0.01247	0.01219	0.01239	0.01306	0.0207
346.5	0.01001	0.01256	0.01245	0.01218	0.01238	0.01309	0.02051
347	0.00987	0.01252	0.01241	0.01216	0.01233	0.01308	0.02028
347.5	0.0097	0.01245	0.01235	0.01211	0.01225	0.01302	0.01999
348	0.00954	0.0124	0.01229	0.01206	0.01219	0.01294	0.01972
348.5	0.00939	0.01236	0.01223	0.012	0.01216	0.01286	0.01945
349	0.00926	0.01233	0.0122	0.01195	0.01216	0.01282	0.01921
349.5	0.00916	0.01229	0.01218	0.01189	0.01208	0.01278	0.01901
350	0.00909	0.01225	0.01214	0.01185	0.01203	0.01275	0.01887
350.5	0.00902	0.0122	0.0121	0.01182	0.01198	0.01273	0.01875
351	0.00898	0.01218	0.01207	0.0118	0.01195	0.01269	0.01865
351.5	0.00893	0.01214	0.01202	0.01176	0.0119	0.01262	0.01853
352	0.0089	0.01209	0.01196	0.01169	0.01181	0.0125	0.01842
352.5	0.00888	0.01197	0.01183	0.01154	0.01168	0.01234	0.01829
353	0.00887	0.01183	0.01168	0.01136	0.01151	0.01216	0.01817
353.5	0.00884	0.01164	0.01149	0.01114	0.01129	0.01198	0.01807
354	0.00882	0.01139	0.01126	0.0109	0.01104	0.01176	0.01796
354.5	0.00879	0.01109	0.01097	0.01063	0.01075	0.01148	0.01783
355	0.00877	0.01079	0.01067	0.01032	0.01045	0.01118	0.0177
355.5	0.00875	0.0105	0.01035	0.00999	0.01014	0.01087	0.01756
356	0.00876	0.01016	0.00998	0.00963	0.00977	0.01053	0.01744
356.5	0.00877	0.00975	0.00955	0.00925	0.00936	0.01018	0.01737
357	0.00875	0.00928	0.00906	0.0088	0.0089	0.00977	0.01723
357.5	0.00863	0.00872	0.00852	0.00827	0.00841	0.00929	0.01696
358	0.00847	0.0081	0.00793	0.0077	0.00786	0.00876	0.01665
358.5	0.00827	0.00747	0.0073	0.00706	0.00719	0.00818	0.01629
359	0.00801	0.00679	0.00663	0.00637	0.00652	0.00756	0.01588
359.5	0.00768	0.00604	0.0059	0.00564	0.00583	0.00691	0.01538
360	0.00732	0.00525	0.00513	0.00489	0.00511	0.00623	0.01486
360.5	0.00693	0.00444	0.00431	0.00411	0.00436	0.00555	0.01429
361	0.00646	0.00361	0.00348	0.00333	0.00361	0.00485	0.01367
361.5	0.00592	0.00277	0.00266	0.00255	0.00283	0.00414	0.01298
362	0.00529	0.00189	0.0018	0.00174	0.00203	0.0034	0.01218
362.5	0.00459	0.000969773	0.000945365	0.000891605	0.0012	0.00264	0.0113
363	0.00377	2.95191e-05	4.69279e-05	7.67952e-06	0.000341718	0.00185	0.01033
363.5	0.00287	-0.000924116	-0.000863258	-0.00087946	-0.000513308	0.00105	0.00927
364	0.0019	-0.00188	-0.00179	-0.00176	-0.00137	0.000233906	0.00812
364.5	0.000846619	-0.00285	-0.00273	-0.00266	-0.00225	-0.000592107	0.00689
365	-0.000289023	-0.00383	-0.00369	-0.00357	-0.00315	-0.00144	0.00558
365.5	-0.00153	-0.00483	-0.00466	-0.0045	-0.00404	-0.0023	0.00423
366	-0.00285	-0.00583	-0.00563	-0.00541	-0.00496	-0.00316	0.00281
366.5	-0.00422	-0.00683	-0.00661	-0.00634	-0.00586	-0.00401	0.00134
367	-0.00567	-0.00784	-0.00759	-0.00729	-0.00678	-0.00489	-0.000226969
367.5	-0.00718	-0.00888	-0.00857	-0.00825	-0.0077	-0.00578	-0.00186
368	-0.00874	-0.0099	-0.00954	-0.0092	-0.00863	-0.00669	-0.00356
368.5	-0.01029	-0.01091	-0.0105	-0.01013	-0.00955	-0.00758	-0.00525
369	-0.01187	-0.0119	-0.01146	-0.01104	-0.01048	-0.00846	-0.00698
369.5	-0.01346	-0.01288	-0.01241	-0.01195	-0.01137	-0.00933	-0.0087
370	-0.01508	-0.01385	-0.01335	-0.01285	-0.01225	-0.01021	-0.01046
370.5	-0.0167	-0.01482	-0.01428	-0.01376	-0.01314	-0.01108	-0.01227
371	-0.01833	-0.01578	-0.01521	-0.01464	-0.01402	-0.01195	-0.01414
371.5	-0.01997	-0.01671	-0.01612	-0.0155	-0.01488	-0.01282	-0.01603
372	-0.02154	-0.0176	-0.01696	-0.01632	-0.0157	-0.01366	-0.0179
372.5	-0.02305	-0.01849	-0.01777	-0.01712	-0.01652	-0.01447	-0.01974
373	-0.02448	-0.01932	-0.01855	-0.01789	-0.0173	-0.01525	-0.02156
373.5	-0.02588	-0.02011	-0.01931	-0.01864	-0.01803	-0.01602	-0.02341
374	-0.0272	-0.02085	-0.02004	-0.01934	-0.01871	-0.01674	-0.02524
374.5	-0.02849	-0.02157	-0.02074	-0.01997	-0.01937	-0.01744	-0.02709
375	-0.02967	-0.02223	-0.02141	-0.02057	-0.01997	-0.0181	-0.02893
375.5	-0.03074	-0.02287	-0.02202	-0.02116	-0.02053	-0.01874	-0.03074
376	-0.03162	-0.02343	-0.02255	-0.02168	-0.02104	-0.01931	-0.03248
376.5	-0.03229	-0.02387	-0.02295	-0.0221	-0.02149	-0.01982	-0.03415
377	-0.0328	-0.02424	-0.02325	-0.02243	-0.02185	-0.02024	-0.03573
377.5	-0.03315	-0.02455	-0.02348	-0.02268	-0.02211	-0.02057	-0.03717
378	-0.03336	-0.0248	-0.02369	-0.02288	-0.02233	-0.02087	-0.03853
378.5	-0.03343	-0.02501	-0.02391	-0.02307	-0.02253	-0.02117	-0.03981
379	-0.03331	-0.02513	-0.02404	-0.02317	-0.02267	-0.02138	-0.04097
379.5	-0.03309	-0.0252	-0.0241	-0.02318	-0.02279	-0.02148	-0.04209
380	-0.03264	-0.02521	-0.02411	-0.02318	-0.02283	-0.02156	-0.04302
380.5	-0.03191	-0.02513	-0.02402	-0.0232	-0.02273	-0.0216	-0.04374
381	-0.03104	-0.02499	-0.02386	-0.02311	-0.02258	-0.02159	-0.04423
381.5	-0.03012	-0.02476	-0.02366	-0.02285	-0.02237	-0.02148	-0.04455
382	-0.02905	-0.02448	-0.02339	-0.02255	-0.02215	-0.02132	-0.04473
382.5	-0.02789	-0.02417	-0.02306	-0.02224	-0.02192	-0.02113	-0.04474
383	-0.02666	-0.0238	-0.02272	-0.02192	-0.02163	-0.02091	-0.04465
383.5	-0.02546	-0.02342	-0.02245	-0.0216	-0.02131	-0.02068	-0.04459
384	-0.02426	-0.02299	-0.02213	-0.02127	-0.02098	-0.02042	-0.04434
384.5	-0.02303	-0.02255	-0.02169	-0.02091	-0.02062	-0.02006	-0.0439
385	-0.02179	-0.0221	-0.02125	-0.02054	-0.02023	-0.01971	-0.04339
385.5	-0.02056	-0.02163	-0.02084	-0.02011	-0.01982	-0.01939	-0.04296
386	-0.01932	-0.02117	-0.02038	-0.01965	-0.01939	-0.01905	-0.0424
386.5	-0.01811	-0.02073	-0.0199	-0.01916	-0.01895	-0.01871	-0.04172
387	-0.01686	-0.02023	-0.01941	-0.01864	-0.01849	-0.01831	-0.04087
387.5	-0.01548	-0.01957	-0.01882	-0.01807	-0.01795	-0.01783	-0.03967
388	-0.01422	-0.01897	-0.01828	-0.01756	-0.01744	-0.01735	-0.0386
388.5	-0.01316	-0.01848	-0.01782	-0.01714	-0.017	-0.01695	-0.03784
389	-0.01207	-0.01795	-0.0173	-0.01668	-0.01651	-0.01652	-0.03696
389.5	-0.01097	-0.01737	-0.01674	-0.01617	-0.01602	-0.01607	-0.03595
390	-0.00993	-0.01682	-0.01624	-0.0157	-0.01555	-0.01562	-0.035
390.5	-0.00895	-0.01632	-0.01578	-0.01526	-0.01516	-0.01523	-0.03414
391	-0.00797	-0.01579	-0.01528	-0.01476	-0.0147	-0.01479	-0.03312
391.5	-0.00698	-0.01521	-0.01473	-0.01424	-0.0142	-0.01431	-0.03194
392	-0.00596	-0.01463	-0.01417	-0.01368	-0.01366	-0.0138	-0.03073
392.5	-0.00495	-0.01399	-0.01354	-0.01309	-0.01308	-0.01325	-0.02944
393	-0.00404	-0.01341	-0.013	-0.01258	-0.01257	-0.01275	-0.02823
393.5	-0.00318	-0.0129	-0.01252	-0.01211	-0.01213	-0.01229	-0.0271
394	-0.00229	-0.01235	-0.01202	-0.01164	-0.01164	-0.01182	-0.02596
394.5	-0.00148	-0.01183	-0.01149	-0.01117	-0.01119	-0.0114	-0.02484
395	-0.000664399	-0.01131	-0.01099	-0.01071	-0.01074	-0.01096	-0.02375
395.5	9.0621e-05	-0.01083	-0.01058	-0.01029	-0.01034	-0.01058	-0.02268
396	0.000837512	-0.01037	-0.01015	-0.00988	-0.00993	-0.01019	-0.02165
396.5	0.00156	-0.00992	-0.00968	-0.00945	-0.00947	-0.00978	-0.02059
397	0.00225	-0.00944	-0.00924	-0.00903	-0.00905	-0.00938	-0.01953
397.5	0.00286	-0.00894	-0.00882	-0.00864	-0.00867	-0.00898	-0.01843
398	0.00343	-0.00849	-0.00841	-0.00825	-0.00832	-0.00862	-0.01739
398.5	0.00397	-0.00804	-0.00796	-0.00782	-0.00792	-0.00824	-0.01632
399	0.0045	-0.00764	-0.00758	-0.00744	-0.00754	-0.00791	-0.01533
399.5	0.00507	-0.00724	-0.00723	-0.00708	-0.00719	-0.00758	-0.01444
400	0.00556	-0.00687	-0.00686	-0.00676	-0.00682	-0.00724	-0.01357
400.5	0.00599	-0.00652	-0.00652	-0.00646	-0.00652	-0.00692	-0.01267
401	0.00641	-0.00622	-0.00621	-0.00615	-0.00619	-0.00662	-0.01185
401.5	0.0068	-0.00589	-0.00591	-0.00586	-0.00589	-0.00631	-0.01105
402	0.00713	-0.0056	-0.00559	-0.00555	-0.00561	-0.00601	-0.01026
402.5	0.00745	-0.00526	-0.0053	-0.00526	-0.00532	-0.00572	-0.00946
403	0.00767	-0.00497	-0.00505	-0.00502	-0.00509	-0.00546	-0.00872
403.5	0.0079	-0.00468	-0.0048	-0.0048	-0.00485	-0.00524	-0.00805
404	0.00813	-0.00438	-0.00453	-0.00454	-0.00459	-0.00497	-0.00741
404.5	0.00836	-0.00413	-0.00426	-0.00428	-0.00433	-0.00471	-0.00679
405	0.00858	-0.0039	-0.00403	-0.00404	-0.00413	-0.00448	-0.00624
405.5	0.00878	-0.00372	-0.00383	-0.00385	-0.00394	-0.00433	-0.00575
406	0.00895	-0.00351	-0.00366	-0.00367	-0.00375	-0.00419	-0.0053
406.5	0.00912	-0.00331	-0.00347	-0.00347	-0.00357	-0.00401	-0.00484
407	0.00923	-0.00312	-0.00332	-0.00331	-0.00341	-0.00383	-0.00442
407.5	0.00936	-0.00287	-0.00311	-0.00312	-0.00324	-0.00361	-0.00392
408	0.00946	-0.00267	-0.00292	-0.00297	-0.00306	-0.00343	-0.00349
408.5	0.00952	-0.00245	-0.00271	-0.00279	-0.00287	-0.00327	-0.00306
409	0.00957	-0.00223	-0.00252	-0.00261	-0.00271	-0.0031	-0.00267
409.5	0.00961	-0.00209	-0.00237	-0.00247	-0.00258	-0.00298	-0.00235
410	0.00973	-0.00192	-0.0022	-0.00232	-0.0024	-0.00283	-0.002
410.5	0.00983	-0.0018	-0.00206	-0.00216	-0.00226	-0.00267	-0.00165
411	0.00992	-0.00164	-0.00191	-0.002	-0.00212	-0.00251	-0.00132
411.5	0.01001	-0.00151	-0.00178	-0.00187	-0.00202	-0.00237	-0.00101
412	0.01006	-0.00135	-0.00163	-0.00172	-0.00187	-0.00223	-0.000659359
412.5	0.01012	-0.00121	-0.0015	-0.00157	-0.00171	-0.00206	-0.000346382
413	0.01018	-0.00106	-0.00134	-0.00141	-0.00154	-0.00189	-2.80065e-05
413.5	0.01016	-0.000942124	-0.00119	-0.00128	-0.00143	-0.00179	0.000183245
414	0.01016	-0.000854452	-0.00108	-0.0012	-0.00135	-0.00169	0.000360421
414.5	0.01021	-0.000725838	-0.000994937	-0.00112	-0.00124	-0.00157	0.000586311
415	0.01021	-0.000614087	-0.000924865	-0.00101	-0.00114	-0.00145	0.000797806
415.5	0.01022	-0.000478275	-0.000830905	-0.000932677	-0.00106	-0.00137	0.00105
416	0.01023	-0.000410043	-0.000743337	-0.000821896	-0.000999591	-0.00133	0.00128
416.5	0.01026	-0.000298678	-0.000662511	-0.000714104	-0.000934124	-0.00125	0.0015
417	0.01031	-0.00022414	-0.000579676	-0.000640127	-0.000864236	-0.00117	0.00168
417.5	0.0103	-0.000176318	-0.000538573	-0.000610204	-0.000798667	-0.00107	0.00179
418	0.01027	-8.71394e-05	-0.000437464	-0.000556395	-0.000691064	-0.000991771	0.0019
418.5	0.0102	1.74933e-05	-0.00033369	-0.000462792	-0.000562976	-0.000894782	0.00207
419	0.01014	0.000109365	-0.000212318	-0.000352948	-0.000421699	-0.000787822	0.00226
419.5	0.01016	0.000240706	-0.000110934	-0.000249064	-0.00031288	-0.000669334	0.00244
420	0.01022	0.000294526	-1.3579e-05	-0.000176689	-0.000219625	-0.000546134	0.00264
420.5	0.01026	0.000389055	6.96787e-05	-0.00010527	-0.000176696	-0.00045175	0.00279
421	0.0103	0.000466082	0.000158755	-3.58629e-05	-6.47607e-05	-0.000358813	0.00303
421.5	0.01024	0.000514233	0.00023535	3.82674e-05	1.2492e-05	-0.000273162	0.00324
422	0.01025	0.000623724	0.000312405	0.000142313	0.000118556	-0.000197757	0.00341
422.5	0.01031	0.000683154	0.00039962	0.00025583	0.000200443	-0.000109778	0.00354
423	0.01028	0.00071296	0.000445693	0.000303934	0.000217308	-2.5491e-05	0.00361
423.5	0.01015	0.000732993	0.000450445	0.000328179	0.000178986	-4.75522e-05	0.00367
424	0.01008	0.000744494	0.000500107	0.000366555	0.000167371	1.466e-06	0.00373
424.5	0.01005	0.000833005	0.000558101	0.000398046	0.000221564	5.01491e-05	0.00381
425	0.01007	0.000918793	0.000640146	0.000451413	0.000298076	0.000106243	0.0039
425.5	0.01004	0.00098798	0.000682092	0.000498074	0.000358843	0.000121423	0.00401
426	0.01003	0.00104	0.000738878	0.00051922	0.00039776	0.00013026	0.00407
426.5	0.0101	0.00113	0.000818423	0.000613106	0.000491368	0.000174074	0.00419
427	0.0101	0.0012	0.000886134	0.000706905	0.000577934	0.000283502	0.0043
427.5	0.01012	0.00129	0.00098668	0.00077463	0.000672124	0.000391211	0.00447
428	0.01009	0.00137	0.00106	0.000882433	0.000724394	0.00050683	0.00465
428.5	0.00998	0.00138	0.00107	0.00087567	0.000756186	0.000563079	0.00476
429	0.00989	0.00141	0.0011	0.000906524	0.000747639	0.000622144	0.00478
429.5	0.00979	0.00141	0.00111	0.000914277	0.000788196	0.000658006	0.00481
430	0.00977	0.00148	0.00118	0.0009586	0.000865379	0.000774323	0.00489
430.5	0.00982	0.00156	0.00124	0.00103	0.000949513	0.000822751	0.00504
431	0.00974	0.00164	0.00131	0.00112	0.000975495	0.000879701	0.00516
431.5	0.00977	0.00168	0.0014	0.00118	0.001	0.000862464	0.0053
432	0.00972	0.00176	0.00147	0.00122	0.00101	0.000847842	0.00534
432.5	0.00972	0.00182	0.00152	0.0013	0.00111	0.000896056	0.00545
433	0.00975	0.00188	0.00158	0.00141	0.00122	0.000968351	0.00552
433.5	0.00961	0.00182	0.00152	0.00141	0.00129	0.000950961	0.00548
434	0.00954	0.0018	0.00157	0.00141	0.00129	0.00101	0.00548
434.5	0.00956	0.0018	0.00158	0.00142	0.00129	0.00104	0.00554
435	0.00949	0.00183	0.00162	0.0014	0.00132	0.00108	0.00555
435.5	0.0095	0.0019	0.00168	0.00147	0.00136	0.00113	0.00566
436	0.00943	0.00195	0.00167	0.00144	0.00141	0.00112	0.00566
436.5	0.00938	0.00197	0.0017	0.00149	0.00139	0.00112	0.00571
437	0.00938	0.00202	0.00178	0.00155	0.00146	0.00119	0.00579
437.5	0.00935	0.00206	0.00183	0.00159	0.00146	0.00123	0.00583
438	0.00932	0.00207	0.00187	0.00164	0.00147	0.00132	0.0059
438.5	0.00933	0.0021	0.00182	0.00167	0.00145	0.00137	0.00596
439	0.00931	0.0022	0.00185	0.00176	0.00149	0.00143	0.00606
439.5	0.0094	0.00226	0.00192	0.0018	0.00153	0.00151	0.00614
440	0.00937	0.00233	0.00198	0.0018	0.00161	0.0016	0.00619
440.5	0.00929	0.00234	0.00199	0.0018	0.00163	0.00165	0.00622
441	0.00921	0.0023	0.002	0.00182	0.00169	0.00169	0.00625
441.5	0.00906	0.00224	0.002	0.0018	0.0017	0.00166	0.00632
442	0.00901	0.00221	0.00199	0.0018	0.00168	0.0016	0.00631
442.5	0.00904	0.00224	0.00206	0.00184	0.00173	0.00158	0.00635
443	0.00909	0.00232	0.00207	0.00189	0.00174	0.00158	0.00629
443.5	0.00916	0.00239	0.00216	0.00199	0.0018	0.00165	0.00637
444	0.00905	0.0024	0.00221	0.00203	0.00181	0.00165	0.00633
444.5	0.00896	0.00241	0.00219	0.00208	0.00181	0.00169	0.00639
445	0.00903	0.00249	0.00224	0.0021	0.00189	0.00177	0.0065
445.5	0.00901	0.00255	0.00223	0.0021	0.0019	0.00175	0.00652
446	0.00894	0.00261	0.00223	0.00206	0.00196	0.00171	0.00649
446.5	0.00883	0.0026	0.00229	0.0021	0.00195	0.00165	0.00645
447	0.00885	0.00258	0.0023	0.0021	0.00203	0.00167	0.00647
447.5	0.00886	0.00255	0.00233	0.00212	0.00203	0.00169	0.00654
448	0.00891	0.00254	0.00237	0.00213	0.00209	0.00176	0.0066
448.5	0.00883	0.00255	0.00232	0.00206	0.00201	0.00182	0.00665
449	0.00888	0.00262	0.00231	0.00206	0.00201	0.00191	0.0067
449.5	0.00882	0.00261	0.00231	0.00206	0.00198	0.00189	0.00671
450	0.00887	0.00261	0.00237	0.00211	0.00203	0.00186	0.00666
450.5	0.00881	0.00258	0.00241	0.00217	0.00212	0.00183	0.00659
451	0.00884	0.00262	0.00236	0.00212	0.00218	0.00188	0.00656
451.5	0.00873	0.00263	0.00234	0.00209	0.00214	0.00186	0.00656
452	0.00874	0.00263	0.00238	0.00212	0.00217	0.00192	0.00671
452.5	0.00861	0.00266	0.00247	0.00223	0.0022	0.00194	0.00679
453	0.0086	0.00268	0.00248	0.0023	0.00226	0.002	0.00684
453.5	0.00861	0.00278	0.00249	0.00236	0.00232	0.00208	0.00689
454	0.00859	0.00281	0.00249	0.00234	0.00229	0.00209	0.00692
454.5	0.00859	0.00284	0.00252	0.00234	0.0023	0.0021	0.00699
455	0.00853	0.00278	0.0025	0.00237	0.00231	0.00215	0.00708
455.5	0.0085	0.00276	0.00248	0.00237	0.00235	0.0021	0.00702
456	0.00835	0.00273	0.00244	0.00233	0.00229	0.00212	0.00702
456.5	0.00829	0.00277	0.00244	0.00236	0.00226	0.00213	0.00703
457	0.00829	0.00277	0.0025	0.00237	0.00225	0.00213	0.00701
457.5	0.00819	0.00279	0.00253	0.00242	0.00225	0.00215	0.00695
458	0.00817	0.00278	0.00258	0.00242	0.00229	0.00215	0.00698
458.5	0.00801	0.00279	0.00262	0.00241	0.0023	0.00213	0.00695
459	0.00797	0.00277	0.00259	0.00236	0.00233	0.00207	0.00688
459.5	0.00803	0.00279	0.00263	0.00243	0.00236	0.0021	0.00691
460	0.00797	0.00279	0.00261	0.00243	0.00232	0.00216	0.00686
460.5	0.00791	0.00284	0.00263	0.00246	0.00227	0.00222	0.00696
461	0.00781	0.00282	0.00261	0.00239	0.00224	0.00218	0.00697
461.5	0.00778	0.0028	0.00255	0.00235	0.00223	0.00214	0.00697
462	0.0078	0.00283	0.00255	0.00237	0.00223	0.00211	0.00701
462.5	0.00786	0.00295	0.00258	0.00247	0.00226	0.00211	0.00702
463	0.00781	0.00302	0.00264	0.0025	0.00226	0.00208	0.00702
463.5	0.00792	0.0031	0.00271	0.00261	0.00235	0.00223	0.00713
464	0.00792	0.00305	0.00268	0.00256	0.00245	0.00227	0.00701
464.5	0.00797	0.00305	0.00273	0.00254	0.00253	0.00239	0.007
465	0.00774	0.00302	0.0027	0.00245	0.00247	0.00229	0.00687
465.5	0.00768	0.00302	0.00281	0.00242	0.00249	0.00228	0.00696
466	0.00757	0.00299	0.0028	0.00242	0.00241	0.00223	0.00701
466.5	0.00754	0.00296	0.00275	0.00243	0.00236	0.00214	0.00692
467	0.00767	0.00291	0.00269	0.00245	0.00236	0.00214	0.00688
467.5	0.0077	0.00299	0.00275	0.00245	0.00238	0.00222	0.00687
468	0.00777	0.00306	0.00271	0.00251	0.00247	0.00236	0.00696
468.5	0.00772	0.00308	0.00279	0.00252	0.00248	0.00245	0.00715
469	0.00771	0.0031	0.00279	0.00259	0.00252	0.00246	0.00725
469.5	0.00766	0.00308	0.00278	0.00255	0.00257	0.00242	0.0073
470	0.00755	0.00309	0.00277	0.00253	0.00257	0.00239	0.00723
470.5	0.0076	0.00312	0.00278	0.00248	0.00257	0.00231	0.0072
471	0.00756	0.00308	0.00272	0.00245	0.00249	0.00224	0.00705
471.5	0.00758	0.00306	0.00271	0.00249	0.00247	0.0022	0.00721
472	0.00751	0.00302	0.00265	0.00255	0.00246	0.00221	0.00719
472.5	0.00749	0.00302	0.0027	0.00265	0.00252	0.00231	0.00725
473	0.00751	0.00298	0.00272	0.0026	0.00248	0.00232	0.00706
473.5	0.00741	0.0029	0.00272	0.00254	0.00239	0.00233	0.00688
474	0.00731	0.0029	0.00271	0.00254	0.00235	0.00235	0.00685
474.5	0.00725	0.0029	0.00274	0.00261	0.00236	0.00241	0.00688
475	0.00737	0.00299	0.00283	0.00275	0.00255	0.00259	0.00715
475.5	0.00736	0.00299	0.00284	0.00275	0.00264	0.00258	0.00724
476	0.00734	0.00297	0.00286	0.00273	0.00263	0.00251	0.00744
476.5	0.00723	0.003	0.00285	0.00265	0.00255	0.00244	0.00749
477	0.00719	0.00299	0.00294	0.00268	0.00252	0.00247	0.00745
477.5	0.00721	0.00308	0.00303	0.00275	0.00262	0.0026	0.00731
478	0.0072	0.0031	0.00304	0.00277	0.00274	0.00259	0.00723
478.5	0.00726	0.00301	0.00302	0.00265	0.00265	0.00254	0.00707
479	0.00735	0.00305	0.00295	0.00264	0.00255	0.00254	0.00706
479.5	0.00746	0.00306	0.00296	0.00267	0.00255	0.0026	0.00719
480	0.00712	0.00304	0.00279	0.00265	0.00247	0.00254	0.0071
480.5	0.00691	0.00296	0.00264	0.00261	0.00243	0.00254	0.00698
481	0.00696	0.00299	0.00269	0.00263	0.00239	0.00259	0.00706
481.5	0.00688	0.0031	0.00276	0.00264	0.00241	0.00268	0.00703
482	0.0069	0.00312	0.00284	0.00261	0.00248	0.00265	0.00718
482.5	0.00693	0.00308	0.00287	0.00264	0.00258	0.00259	0.00715
483	0.00711	0.00295	0.00287	0.00263	0.00253	0.00253	0.00706
483.5	0.00718	0.00297	0.00298	0.0027	0.00251	0.00254	0.00713
484	0.00701	0.00311	0.00291	0.00271	0.00253	0.00251	0.00708
484.5	0.00665	0.00314	0.0028	0.00268	0.00256	0.00256	0.0071
485	0.00666	0.00324	0.00277	0.00273	0.00268	0.00267	0.00728
485.5	0.00703	0.00329	0.00285	0.0028	0.00276	0.00274	0.00736
486	0.00695	0.00318	0.00291	0.00279	0.00278	0.00266	0.00713
486.5	0.0069	0.00322	0.00305	0.00286	0.00279	0.00256	0.00709
487	0.00671	0.00314	0.00305	0.00282	0.00278	0.00257	0.0072
487.5	0.00679	0.0032	0.00304	0.00276	0.00284	0.00255	0.00737
488	0.0069	0.00307	0.00297	0.00263	0.00281	0.00249	0.00733
488.5	0.00686	0.003	0.00283	0.0026	0.00267	0.00242	0.00704
489	0.00665	0.00291	0.00284	0.00254	0.00258	0.00231	0.0068
489.5	0.00645	0.00305	0.00278	0.00261	0.00256	0.00229	0.00665
490	0.00647	0.00317	0.00284	0.00262	0.00257	0.00227	0.00675
490.5	0.00654	0.00308	0.00282	0.0027	0.00257	0.00232	0.00684
491	0.00669	0.00303	0.00286	0.00273	0.00251	0.00241	0.0068
491.5	0.00669	0.00305	0.00293	0.00278	0.00263	0.00241	0.00687
492	0.00684	0.00316	0.00305	0.00298	0.00273	0.00249	0.00699
492.5	0.00713	0.00353	0.00319	0.0031	0.00286	0.0026	0.00746
493	0.00712	0.00361	0.00324	0.00321	0.00282	0.00271	0.00754
493.5	0.00701	0.00358	0.00317	0.00302	0.00283	0.00264	0.00747
494	0.00679	0.00336	0.00303	0.00293	0.00268	0.00255	0.00708
494.5	0.00676	0.00311	0.00301	0.00276	0.00275	0.00251	0.00694
495	0.00682	0.00306	0.00292	0.00275	0.00281	0.00265	0.00698
495.5	0.00684	0.00309	0.00294	0.00279	0.00279	0.00278	0.00703
496	0.0068	0.00316	0.00298	0.00284	0.00278	0.00286	0.00705
496.5	0.00662	0.00325	0.00301	0.00283	0.00272	0.00283	0.00709
497	0.00652	0.00323	0.00299	0.00287	0.0027	0.00282	0.00717
497.5	0.00631	0.00317	0.00284	0.00273	0.00251	0.00263	0.00707
498	0.0062	0.00316	0.00283	0.00268	0.00242	0.00261	0.007
498.5	0.00611	0.00306	0.00269	0.00261	0.00237	0.0025	0.00689
499	0.00615	0.00311	0.00282	0.00267	0.00261	0.00257	0.00684
499.5	0.00613	0.00314	0.00293	0.00274	0.00286	0.00253	0.00685
500	0.00625	0.00322	0.00298	0.00279	0.00278	0.00263	0.0067
500.5	0.00643	0.00325	0.00309	0.00277	0.00281	0.00275	0.00666
501	0.00639	0.00319	0.00294	0.00284	0.00286	0.00292	0.00665
501.5	0.00636	0.00331	0.00295	0.00295	0.00298	0.00296	0.00684
502	0.00648	0.00331	0.00295	0.00295	0.00311	0.00283	0.00693
502.5	0.00664	0.00339	0.00287	0.00293	0.0029	0.00266	0.00687
503	0.00669	0.00334	0.00298	0.00297	0.00289	0.00255	0.00678
503.5	0.00639	0.00321	0.00297	0.00295	0.0027	0.00255	0.00668
504	0.00595	0.00294	0.0027	0.00279	0.00239	0.00244	0.00648
504.5	0.00625	0.0031	0.00274	0.00282	0.00235	0.00259	0.0067
505	0.00626	0.00302	0.00251	0.00276	0.00217	0.00236	0.00655
505.5	0.00656	0.00314	0.00267	0.00287	0.00248	0.00248	0.00661
506	0.00649	0.00317	0.00257	0.00287	0.00264	0.00229	0.00666
506.5	0.00622	0.00317	0.00256	0.0028	0.00267	0.0024	0.00677
507	0.00598	0.00321	0.0027	0.00259	0.00261	0.00235	0.00691
507.5	0.00587	0.00314	0.00277	0.00243	0.0026	0.0023	0.00699
508	0.00596	0.00309	0.00298	0.00236	0.00269	0.00238	0.00698
508.5	0.00606	0.00296	0.00294	0.00242	0.00267	0.00244	0.00692
509	0.00631	0.00303	0.00282	0.00256	0.0028	0.00258	0.00671
509.5	0.00614	0.0029	0.0026	0.00248	0.00274	0.00246	0.00656
510	0.00612	0.00294	0.00258	0.00258	0.00279	0.00242	0.00638
510.5	0.00616	0.003	0.00289	0.00259	0.00284	0.00238	0.00676
511	0.00597	0.00309	0.003	0.00271	0.0028	0.00225	0.00686
511.5	0.00631	0.00313	0.0031	0.00287	0.0028	0.00231	0.00716
512	0.0062	0.00305	0.00291	0.00278	0.0026	0.00223	0.00683
512.5	0.00642	0.00326	0.00293	0.00296	0.00256	0.00234	0.00689
513	0.0064	0.00351	0.00293	0.00294	0.00257	0.00248	0.00692
513.5	0.00618	0.00351	0.00298	0.00273	0.00251	0.00256	0.00692
514	0.00602	0.00346	0.00297	0.00269	0.00245	0.00267	0.00678
514.5	0.006	0.00326	0.00292	0.00256	0.00248	0.00254	0.0068
515	0.00615	0.00322	0.0029	0.00263	0.00258	0.0025	0.00687
515.5	0.00631	0.00322	0.00286	0.00276	0.00262	0.0026	0.00716
516	0.00624	0.00319	0.00293	0.00284	0.00257	0.00277	0.00725
516.5	0.00622	0.00333	0.00286	0.00279	0.00246	0.00276	0.00718
517	0.00626	0.00349	0.00305	0.00272	0.00249	0.00265	0.00705
517.5	0.00612	0.00339	0.00299	0.00251	0.00249	0.00253	0.00681
518	0.00592	0.00318	0.003	0.00224	0.00237	0.00234	0.00642
518.5	0.00562	0.00312	0.00293	0.0022	0.0024	0.00226	0.00649
519	0.00546	0.00307	0.00297	0.00237	0.00237	0.00221	0.00645
519.5	0.00541	0.003	0.003	0.00251	0.00242	0.00222	0.00626
520	0.00539	0.00311	0.00309	0.00262	0.00245	0.00226	0.0063
520.5	0.00533	0.00321	0.00292	0.00251	0.0025	0.00231	0.00624
521	0.00531	0.00345	0.00303	0.0025	0.00253	0.00238	0.00647
521.5	0.00539	0.00344	0.00299	0.00254	0.00241	0.00271	0.00652
522	0.00553	0.00333	0.0031	0.00263	0.00233	0.00265	0.00662
522.5	0.00543	0.00307	0.00292	0.00286	0.00217	0.00267	0.00644
523	0.00543	0.003	0.00294	0.00297	0.00239	0.00265	0.00641
523.5	0.00552	0.00309	0.00304	0.00303	0.0025	0.00267	0.00633
524	0.00593	0.00344	0.00315	0.00292	0.00271	0.00278	0.00652
524.5	0.00598	0.00352	0.00324	0.00283	0.0029	0.0027	0.0068
525	0.00527	0.00337	0.00305	0.00261	0.00269	0.00238	0.00678
525.5	0.0049	0.00303	0.00281	0.00239	0.00246	0.00216	0.00636
526	0.00514	0.003	0.00276	0.00239	0.00229	0.0022	0.00624
526.5	0.00553	0.00302	0.00273	0.0026	0.00229	0.0024	0.00601
527	0.00607	0.0031	0.00267	0.0025	0.0024	0.00247	0.00634
527.5	0.0061	0.00309	0.00265	0.00246	0.00256	0.00251	0.00664
528	0.00642	0.00332	0.00297	0.00237	0.00263	0.00261	0.00672
528.5	0.00631	0.00341	0.00332	0.00253	0.00267	0.00257	0.00686
529	0.00625	0.00364	0.00356	0.00274	0.00265	0.00241	0.0065
529.5	0.0057	0.00367	0.00342	0.00284	0.00233	0.0023	0.00664
530	0.00555	0.00357	0.00299	0.00269	0.00242	0.00211	0.0064
530.5	0.00551	0.00323	0.00279	0.0023	0.00237	0.00205	0.00622
531	0.00545	0.00282	0.00246	0.00197	0.00226	0.00183	0.00588
531.5	0.00509	0.0024	0.00219	0.00171	0.00189	0.00157	0.00525
532	0.00499	0.00252	0.00245	0.00208	0.00196	0.00179	0.00543
532.5	0.00483	0.00258	0.00257	0.00228	0.00201	0.00187	0.00556
533	0.00474	0.00308	0.00277	0.00236	0.00208	0.00183	0.00578
533.5	0.00463	0.00281	0.00268	0.00222	0.00199	0.00191	0.00574
534	0.00466	0.00255	0.00255	0.00213	0.00183	0.00202	0.005
534.5	0.00527	0.00263	0.0029	0.00246	0.00215	0.00252	0.005
535	0.00485	0.00276	0.00308	0.00263	0.00242	0.0026	0.0052
535.5	0.00501	0.00307	0.0031	0.00283	0.00261	0.00273	0.00597
536	0.00502	0.00317	0.00293	0.00272	0.00259	0.00243	0.00616
536.5	0.00521	0.00306	0.00283	0.00264	0.00231	0.00211	0.006
537	0.00562	0.00305	0.00285	0.00271	0.00227	0.00183	0.00574
537.5	0.00535	0.00297	0.00283	0.00275	0.00219	0.00189	0.00553
538	0.00571	0.003	0.00272	0.00282	0.00227	0.00223	0.00563
538.5	0.00568	0.00297	0.00259	0.00279	0.00209	0.00227	0.00542
539	0.00551	0.00283	0.00253	0.00285	0.00197	0.00199	0.00556
539.5	0.00496	0.00289	0.00253	0.00259	0.00195	0.00159	0.00563
540	0.0044	0.00268	0.00225	0.00227	0.00198	0.00126	0.00575
540.5	0.00454	0.00299	0.00237	0.00233	0.00218	0.00108	0.00579
541	0.00519	0.00321	0.0027	0.00245	0.00247	0.00144	0.00586
541.5	0.00545	0.0033	0.00289	0.00259	0.00254	0.00163	0.00577
542	0.00576	0.00343	0.00295	0.00271	0.00254	0.00185	0.0061
542.5	0.00535	0.0032	0.00267	0.00252	0.00204	0.00177	0.00557
543	0.00565	0.00352	0.00275	0.00249	0.00215	0.00188	0.00572
543.5	0.00518	0.00332	0.00265	0.00229	0.00197	0.00179	0.00557
544	0.00529	0.00341	0.00277	0.00239	0.00196	0.00194	0.00558
544.5	0.00466	0.00296	0.00276	0.00231	0.00177	0.0018	0.00553
545	0.00491	0.00308	0.00277	0.00242	0.00152	0.00163	0.00508
545.5	0.00532	0.00299	0.00291	0.00256	0.00193	0.00166	0.00499
546	0.00571	0.00319	0.00285	0.00254	0.0022	0.00157	0.005
546.5	0.00639	0.00321	0.00311	0.00274	0.00273	0.00195	0.00581
547	0.00647	0.00333	0.00302	0.00278	0.00274	0.00226	0.00648
547.5	0.00632	0.00341	0.00286	0.00287	0.0026	0.00246	0.00679
548	0.00574	0.00355	0.00268	0.0028	0.00231	0.00238	0.00623
548.5	0.00505	0.00355	0.00269	0.00251	0.00228	0.00194	0.00574
549	0.00454	0.0035	0.00267	0.00246	0.00228	0.00168	0.00544
549.5	0.00504	0.00349	0.0028	0.00222	0.00213	0.00181	0.00529
550	0.00512	0.00314	0.00244	0.00209	0.00196	0.0017	0.00507
550.5	0.0053	0.00315	0.00259	0.00208	0.00187	0.00172	0.00466
551	0.00554	0.00347	0.00295	0.0024	0.00208	0.00182	0.0049
551.5	0.00569	0.0037	0.00341	0.00243	0.00233	0.00179	0.0052
552	0.0059	0.00388	0.00353	0.00217	0.00234	0.0018	0.00547
552.5	0.00609	0.00335	0.00307	0.00202	0.00231	0.00141	0.00545
553	0.00598	0.00305	0.00269	0.00206	0.00197	0.00129	0.00516
553.5	0.0063	0.00296	0.0026	0.00239	0.00179	0.00152	0.00494
554	0.00538	0.00287	0.00254	0.0023	0.00152	0.00178	0.00477
554.5	0.0049	0.00307	0.00259	0.0021	0.00156	0.00195	0.00475
555	0.00453	0.00278	0.00262	0.00173	0.0018	0.00189	0.00474
555.5	0.00453	0.0026	0.00249	0.00179	0.00204	0.0017	0.00454
556	0.00467	0.00251	0.00217	0.00185	0.00226	0.00134	0.0046
556.5	0.00599	0.003	0.00238	0.00236	0.00243	0.00189	0.00559
557	0.00595	0.00319	0.00242	0.00242	0.00233	0.00195	0.00614
557.5	0.00597	0.00336	0.00242	0.00202	0.00191	0.00191	0.00605
558	0.0055	0.00335	0.00232	0.00164	0.00187	0.00148	0.00555
558.5	0.00489	0.00324	0.00208	0.0016	0.00189	0.0011	0.00509
559	0.00482	0.00307	0.00213	0.00195	0.00203	0.00119	0.00454
559.5	0.00416	0.00279	0.00188	0.00194	0.00181	0.00138	0.00409
560	0.00412	0.00272	0.00192	0.00181	0.00153	0.00142	0.00409
560.5	0.00466	0.00317	0.00184	0.00175	0.00151	0.00152	0.00504
561	0.00481	0.00313	0.00229	0.00189	0.00195	0.00134	0.00561
561.5	0.00414	0.00265	0.00248	0.00173	0.00186	0.000848759	0.0049
562	0.00319	0.00231	0.00236	0.00157	0.00146	0.000236523	0.00377
562.5	0.00251	0.00205	0.00224	0.00138	0.000931739	0.000460151	0.00353
563	0.00323	0.00237	0.00205	0.00154	0.001	0.000911409	0.00419
563.5	0.0039	0.00287	0.00206	0.00186	0.00114	0.00145	0.00461
564	0.00414	0.0028	0.00202	0.002	0.00129	0.00126	0.0046
564.5	0.00427	0.00269	0.00183	0.00227	0.00131	0.00075051	0.00404
565	0.00454	0.00237	0.00189	0.00208	0.00125	0.00063004	0.0034
565.5	0.0044	0.00231	0.00233	0.00189	0.00113	0.000429932	0.00345
566	0.00394	0.00238	0.00263	0.00139	0.000998979	0.000246714	0.00356
566.5	0.0033	0.0024	0.00277	0.00146	0.00102	0.000499232	0.00409
567	0.00419	0.00263	0.00265	0.00185	0.00103	0.00079057	0.00464
567.5	0.00531	0.00326	0.00261	0.00236	0.00149	0.00131	0.00487
568	0.00626	0.0035	0.00284	0.0025	0.00116	0.00144	0.0049
568.5	0.00624	0.00414	0.00285	0.00254	0.00123	0.00178	0.00492
569	0.00541	0.00369	0.00264	0.0019	0.000770903	0.00161	0.00389
569.5	0.00466	0.00363	0.00198	0.00157	0.000743453	0.00173	0.00329
570	0.00404	0.00326	0.00206	0.00137	0.00108	0.00145	0.00312
570.5	0.00422	0.00305	0.00197	0.00153	0.00127	0.00151	0.0035
571	0.00369	0.00274	0.00224	0.0017	0.00109	0.00124	0.00346
571.5	0.00422	0.0027	0.0019	0.00165	0.000963951	0.00116	0.00357
572	0.00394	0.00299	0.00164	0.00156	0.000881561	0.0009249	0.00352
572.5	0.0045	0.00349	0.00147	0.00155	0.00114	0.000985589	0.00306
573	0.00488	0.00394	0.00197	0.00153	0.00115	0.00139	0.00361
573.5	0.00471	0.00379	0.00236	0.00209	0.00103	0.00145	0.00309
574	0.00463	0.00359	0.00218	0.00198	0.000831379	0.00122	0.0032
574.5	0.00468	0.00269	0.00197	0.00202	0.00121	0.00081428	0.0032
575	0.00507	0.00252	0.00185	0.00207	0.00157	0.000884995	0.00402
575.5	0.00433	0.00238	0.00199	0.00188	0.00144	0.000719673	0.00433
576	0.00429	0.00277	0.00247	0.00271	0.00177	0.00115	0.00514
576.5	0.00336	0.0035	0.00244	0.00257	0.00178	0.00113	0.00488
577	0.00386	0.00367	0.00251	0.00197	0.00162	0.00119	0.0039
577.5	0.00342	0.00341	0.00188	0.00161	0.00121	0.0011	0.00302
578	0.00283	0.00301	0.00159	0.00148	0.000461452	0.000631445	0.00214
578.5	0.00293	0.00283	0.0015	0.00215	0.000550212	0.000614897	0.00249
579	0.00284	0.00263	0.000993162	0.00185	-7.89009e-05	0.000269161	0.00224
579.5	0.00293	0.00255	0.000797951	0.00117	-0.00019474	0.000141002	0.00181
580	0.00317	0.00276	0.000881641	0.00091722	0.000207378	0.000166923	0.00204
580.5	0.00355	0.00303	0.00161	0.000852395	0.00045306	4.60114e-07	0.00224
581	0.00327	0.00326	0.00205	0.00151	0.00108	-0.000261937	0.00227
581.5	0.00354	0.00318	0.00214	0.00155	0.000937667	-5.09399e-05	0.00232
582	0.00444	0.00325	0.00244	0.0016	0.00171	0.000741262	0.00271
582.5	0.00456	0.00337	0.00192	0.00171	0.00135	0.00109	0.00316
583	0.00459	0.00284	0.00209	0.00173	0.00101	0.000788397	0.00371
583.5	0.00324	0.00192	0.00152	0.0015	0.000122063	-0.000417024	0.00335
584	0.0036	0.0021	0.00153	0.00151	0.00023866	-0.00118	0.0035
584.5	0.00487	0.00166	0.00174	0.000947355	0.000348753	-0.00151	0.00273
585	0.00539	0.00218	0.00192	0.00137	0.00094759	-0.000313064	0.00329
585.5	0.00473	0.00249	0.0022	0.00174	0.0012	0.000193478	0.00337
586	0.00456	0.00306	0.00241	0.00196	0.0015	0.000485953	0.00337
586.5	0.00418	0.00354	0.00233	0.00224	0.00116	5.67816e-05	0.00336
587	0.00485	0.0038	0.00228	0.00247	0.000990233	1.08395e-05	0.00298
587.5	0.00494	0.00335	0.00198	0.00222	0.00030513	8.9708e-05	0.00274
588	0.00558	0.0036	0.0015	0.00139	0.000596119	0.000407848	0.00163
588.5	0.00613	0.00361	0.00174	0.00134	0.000990173	0.000641546	0.00255
589	0.00755	0.00414	0.00194	0.00158	0.00152	0.00104	0.00259
589.5	0.00653	0.00421	0.00218	0.00173	0.00173	0.00115	0.00368
590	0.00444	0.00326	0.00162	0.00127	0.00106	0.000829028	0.00262
590.5	0.00351	0.0034	0.00136	0.00127	0.000816802	0.000793061	0.00213
591	0.00421	0.00296	0.000897111	0.00114	0.000363654	0.000663992	0.00202
591.5	0.00535	0.00312	0.00122	0.000980336	0.000495998	0.000772845	0.0016
592	0.00423	0.00249	0.0013	-1.50354e-05	-7.8703e-05	0.000501748	0.00228
592.5	0.00435	0.00226	0.00196	0.000394927	0.000382366	0.000689551	0.00222
593	0.00303	0.00188	0.00181	0.00118	0.000209404	0.000357142	0.00181
593.5	0.00322	0.00167	0.00182	0.00187	0.000451316	-0.000418221	0.00047663
594	0.00182	0.00175	0.0017	0.00152	0.000305536	-0.000686618	-0.00136
594.5	0.00141	0.00193	0.00152	0.000544397	-0.000645202	-0.000612671	-0.00255
595	0.00137	0.00187	0.00157	5.53247e-05	-0.00097813	-0.000403347	-0.00194
595.5	0.00202	0.00131	0.00117	9.34885e-05	-0.000804182	-0.000129575	-0.00134
596	0.00232	0.00108	0.000603486	0.000161937	-0.000702781	-0.000747973	-0.00101
596.5	0.00323	0.00136	0.00067003	0.000423285	-0.000316417	-0.000564557	0.000740721
597	0.00302	0.00186	0.0005398	0.00059905	-0.0009093	-0.00125	0.00035914
597.5	0.00309	0.00226	0.000787159	0.00107	-0.000661664	-0.000785138	0.00099843
598	0.00242	0.00152	0.00091721	0.0011	-0.00059852	-0.00149	0.000804747
598.5	0.00386	0.00154	0.00094912	0.00108	7.90923e-06	-0.00095921	0.00122
599	0.0036	0.00206	0.0014	0.000644476	0.000415924	-0.000626658	0.00184
599.5	0.00331	0.00245	0.00139	0.0007027	0.000299317	-0.000443539	0.00217
600	0.00234	0.0029	0.00181	0.00114	-0.000247058	-0.000648954	0.00212

## Sheet: Figure 2d
Figure 2d
UV responsive behavior in NH3
wavelength	L0.06	0.1M NH3	0.2M NH3	0.5M NH3	1M NH3	2M NH3	neutralized
799.978	0.00872	0.01635	0.01681	0.01624	0.01848	0.0172	0.00957
799.005	0.00934	0.01945	0.01814	0.0178	0.01836	0.01881	0.01165
798.033	0.00988	0.01896	0.01894	0.01891	0.02049	0.02016	0.01162
797.06	0.00715	0.01748	0.01777	0.01803	0.01725	0.01998	0.01049
795.947	0.00786	0.01816	0.01733	0.01898	0.01864	0.02103	0.01071
794.973	0.0119	0.02062	0.01961	0.01935	0.02046	0.02221	0.01127
793.999	0.01153	0.02214	0.02166	0.02111	0.02176	0.02287	0.01431
793.024	0.00868	0.01989	0.01917	0.02034	0.02103	0.02059	0.01007
792.049	0.00941	0.01973	0.01961	0.01937	0.01946	0.01958	0.01039
790.935	0.00864	0.01902	0.01808	0.0202	0.01977	0.02026	0.01211
789.959	0.01022	0.01898	0.02004	0.01955	0.01989	0.02156	0.01214
788.983	0.00922	0.01942	0.01854	0.02013	0.01967	0.02079	0.01187
788.006	0.01118	0.02051	0.02039	0.02028	0.01928	0.01797	0.01137
787.029	0.0105	0.01938	0.01824	0.01919	0.0197	0.01904	0.01393
786.052	0.00913	0.01783	0.01815	0.02003	0.01954	0.01905	0.01077
784.935	0.01154	0.01919	0.01903	0.01912	0.02039	0.01898	0.0115
783.957	0.01007	0.0203	0.01904	0.01868	0.01943	0.01927	0.01185
782.978	0.00941	0.02073	0.0201	0.02065	0.02011	0.02012	0.01255
781.999	0.0096	0.0213	0.02107	0.01926	0.02109	0.01961	0.01174
781.02	0.00895	0.01871	0.01894	0.01945	0.01916	0.01937	0.00977
780.041	0.00835	0.02002	0.01841	0.02068	0.01879	0.02047	0.01188
779.061	0.01134	0.02025	0.02083	0.0202	0.02195	0.02026	0.0106
777.94	0.0114	0.02052	0.02085	0.02069	0.0203	0.02006	0.01261
776.96	0.00826	0.01866	0.01858	0.01759	0.01742	0.01812	0.00983
775.979	0.00998	0.02135	0.01995	0.02159	0.01938	0.0194	0.01166
774.997	0.01093	0.01996	0.01992	0.01879	0.01973	0.01834	0.01305
774.015	0.01094	0.01856	0.01912	0.01941	0.0206	0.01965	0.01
773.033	0.00966	0.01942	0.02054	0.02049	0.01876	0.01957	0.01201
772.051	0.01187	0.01919	0.01907	0.02053	0.02028	0.02158	0.01248
771.068	0.00963	0.02095	0.02023	0.02051	0.02164	0.0191	0.01254
769.944	0.00977	0.01962	0.01982	0.02045	0.01975	0.02046	0.01121
768.961	0.01118	0.02179	0.01916	0.01871	0.01945	0.02082	0.01084
767.976	0.00896	0.01785	0.01899	0.01991	0.0191	0.01977	0.01031
766.992	0.00858	0.02059	0.01987	0.02002	0.01891	0.01888	0.01225
766.007	0.01049	0.02128	0.02138	0.02043	0.01964	0.02088	0.0116
765.022	0.00986	0.01954	0.01947	0.01992	0.01927	0.01893	0.01163
764.037	0.01117	0.02198	0.02086	0.02151	0.02302	0.02093	0.0136
763.051	0.00902	0.02057	0.02004	0.01965	0.01947	0.02027	0.01124
762.065	0.00888	0.01908	0.01964	0.01942	0.02018	0.01827	0.01004
760.937	0.01033	0.02008	0.02179	0.0218	0.02141	0.02163	0.01028
759.95	0.01041	0.02017	0.02185	0.02078	0.0207	0.01983	0.01311
758.963	0.01033	0.01977	0.01995	0.02088	0.01989	0.01955	0.00998
757.975	0.00979	0.02057	0.02062	0.02082	0.01988	0.01984	0.01255
756.987	0.01212	0.02158	0.02185	0.02227	0.0207	0.02108	0.01252
755.999	0.01163	0.02177	0.02164	0.0223	0.02184	0.02093	0.01288
755.01	0.01296	0.02267	0.02243	0.02147	0.02099	0.02089	0.01462
754.021	0.01098	0.02091	0.02095	0.0218	0.02119	0.02046	0.0127
753.031	0.01238	0.02253	0.02341	0.02179	0.0223	0.02115	0.01411
752.042	0.01083	0.02054	0.02174	0.02097	0.02036	0.02011	0.01327
751.051	0.00984	0.02152	0.02149	0.021	0.02047	0.01994	0.01242
750.061	0.01083	0.0212	0.02017	0.02134	0.01954	0.01986	0.01328
749.07	0.01232	0.02263	0.02253	0.02167	0.02143	0.02137	0.01427
747.937	0.01066	0.02059	0.02155	0.02125	0.02048	0.01974	0.01188
746.946	0.01224	0.02117	0.0217	0.022	0.0219	0.02155	0.01481
745.953	0.01131	0.02097	0.02067	0.02126	0.02083	0.02044	0.01272
744.961	0.00952	0.02104	0.02274	0.02132	0.02054	0.01911	0.01258
743.968	0.01096	0.02099	0.02142	0.02154	0.02071	0.02199	0.01291
742.975	0.01162	0.02201	0.02231	0.02279	0.02151	0.02205	0.01306
741.982	0.01161	0.02285	0.02225	0.0227	0.02182	0.02167	0.01377
740.988	0.01191	0.02248	0.02318	0.02199	0.02092	0.02138	0.01317
739.994	0.01119	0.0228	0.02256	0.02252	0.02149	0.02158	0.01355
739	0.01079	0.02144	0.0226	0.02298	0.02203	0.0212	0.01341
738.005	0.01142	0.02311	0.02263	0.02262	0.02119	0.02248	0.01481
737.01	0.01051	0.02101	0.02097	0.02251	0.02111	0.02144	0.01254
736.014	0.01198	0.02229	0.02247	0.02232	0.0225	0.0208	0.0139
735.018	0.0125	0.02233	0.02239	0.02189	0.02207	0.02151	0.01302
734.022	0.01239	0.02212	0.02341	0.02216	0.02277	0.02159	0.01286
733.026	0.01224	0.02353	0.02301	0.02348	0.02267	0.02196	0.01306
732.029	0.0108	0.02159	0.02215	0.02159	0.0216	0.02119	0.0125
731.032	0.01192	0.0224	0.02322	0.02314	0.02246	0.0222	0.01337
730.034	0.0118	0.02316	0.02407	0.02373	0.0226	0.02319	0.01506
729.036	0.01178	0.02277	0.02309	0.02347	0.02316	0.02262	0.01356
728.038	0.01163	0.02307	0.02339	0.02325	0.02237	0.02245	0.01413
727.039	0.01264	0.02369	0.02367	0.02341	0.02266	0.02294	0.01362
726.04	0.0129	0.02272	0.02353	0.02405	0.02322	0.0233	0.01399
725.041	0.01201	0.02446	0.02379	0.02394	0.02331	0.0222	0.013
724.041	0.01123	0.022	0.02291	0.02254	0.02272	0.0227	0.01271
723.041	0.01268	0.02329	0.02424	0.02394	0.02332	0.02271	0.01406
722.041	0.01212	0.02372	0.02311	0.0238	0.02316	0.0222	0.01345
721.04	0.01222	0.02363	0.02431	0.02401	0.02377	0.02318	0.01453
720.039	0.0123	0.02297	0.02334	0.02404	0.02321	0.02274	0.01385
719.038	0.01229	0.02359	0.02375	0.02445	0.02299	0.02319	0.01393
718.036	0.01263	0.02394	0.02443	0.02448	0.024	0.02304	0.01405
717.034	0.01274	0.02443	0.0246	0.02517	0.02387	0.02362	0.01447
716.032	0.01299	0.02384	0.02449	0.02487	0.02357	0.0241	0.01458
715.029	0.01339	0.02438	0.02452	0.02445	0.02384	0.02407	0.01453
714.026	0.01196	0.02369	0.02425	0.02436	0.02397	0.02351	0.01369
713.023	0.01375	0.0249	0.02551	0.02563	0.02502	0.02452	0.01465
712.019	0.01245	0.02396	0.02445	0.02514	0.02402	0.024	0.01385
711.015	0.01284	0.02444	0.02543	0.02527	0.02472	0.02417	0.01494
710.011	0.01301	0.02526	0.02533	0.02475	0.02469	0.02359	0.01388
709.006	0.01331	0.02486	0.02572	0.02583	0.02468	0.02476	0.01486
708.001	0.01294	0.02449	0.02508	0.02527	0.02468	0.0244	0.01459
706.996	0.01281	0.02502	0.02541	0.02563	0.02492	0.02455	0.01527
705.99	0.0131	0.02487	0.02513	0.02593	0.02536	0.02439	0.01434
704.984	0.01352	0.02563	0.02642	0.02575	0.02509	0.025	0.01515
703.977	0.01341	0.02602	0.02639	0.02646	0.02583	0.02532	0.01526
702.971	0.0136	0.02587	0.02571	0.02698	0.02558	0.02551	0.01612
701.964	0.01344	0.02558	0.02624	0.02615	0.02494	0.02513	0.01625
700.956	0.01357	0.02565	0.02584	0.0262	0.02546	0.02571	0.01532
699.949	0.01358	0.02574	0.02659	0.02676	0.02599	0.02562	0.01578
698.94	0.01353	0.02627	0.02648	0.02685	0.02623	0.02518	0.0153
697.932	0.01399	0.02633	0.02629	0.02674	0.0254	0.02585	0.01581
697.068	0.01393	0.026	0.02624	0.02667	0.02636	0.02584	0.01518
696.059	0.01399	0.0268	0.0269	0.02701	0.02641	0.02585	0.01625
695.049	0.01355	0.02617	0.026	0.02676	0.02622	0.02508	0.01522
694.04	0.01337	0.02607	0.02656	0.02727	0.02677	0.02578	0.01666
693.03	0.01403	0.02708	0.02724	0.02722	0.02679	0.02585	0.01666
692.019	0.01391	0.02623	0.02684	0.02762	0.02662	0.02595	0.01585
691.009	0.01467	0.02733	0.02823	0.02828	0.02811	0.02701	0.01628
689.998	0.01448	0.02659	0.02801	0.0282	0.02725	0.02613	0.0159
688.987	0.01436	0.02715	0.02844	0.02725	0.02655	0.02676	0.01562
687.975	0.01512	0.02788	0.02781	0.02822	0.02692	0.02664	0.01607
686.963	0.01414	0.02712	0.0283	0.02896	0.02759	0.02638	0.01695
685.951	0.01499	0.02731	0.02836	0.02853	0.02783	0.02678	0.01688
684.938	0.01392	0.02696	0.0274	0.02828	0.0267	0.02697	0.01604
684.07	0.01489	0.02823	0.02879	0.02833	0.02812	0.02721	0.01733
683.057	0.01468	0.02694	0.0274	0.0276	0.0276	0.02698	0.01659
682.043	0.0139	0.02715	0.02754	0.02737	0.02732	0.02629	0.01626
681.03	0.01509	0.02755	0.02877	0.02877	0.02813	0.02722	0.01757
680.015	0.01496	0.02872	0.02816	0.02815	0.02784	0.02749	0.01682
679.001	0.0145	0.02866	0.02858	0.02973	0.02869	0.02816	0.01731
677.986	0.0149	0.0277	0.02915	0.02806	0.0283	0.02749	0.01708
676.971	0.01537	0.02862	0.02942	0.03005	0.02975	0.02818	0.01722
675.956	0.01446	0.02778	0.02896	0.02865	0.02797	0.02773	0.01669
674.94	0.01622	0.02829	0.03071	0.02977	0.02867	0.02859	0.01729
674.069	0.01511	0.02883	0.02971	0.03049	0.0291	0.02917	0.0172
673.053	0.01454	0.02775	0.0288	0.02904	0.0278	0.02867	0.01685
672.036	0.01515	0.02847	0.02911	0.02966	0.02826	0.02812	0.01721
671.019	0.01473	0.02782	0.02939	0.02916	0.0288	0.02861	0.01724
670.002	0.01556	0.02989	0.0308	0.0311	0.02953	0.02888	0.01842
668.984	0.01596	0.02976	0.03124	0.0309	0.02964	0.02947	0.01831
667.966	0.01537	0.02889	0.02918	0.02959	0.02901	0.02805	0.0171
666.948	0.01576	0.02862	0.03006	0.03005	0.02811	0.02857	0.01784
665.93	0.01567	0.02961	0.03091	0.03081	0.03079	0.02911	0.01803
665.056	0.01636	0.03026	0.03179	0.03022	0.03039	0.02933	0.01793
664.037	0.01595	0.02986	0.03091	0.03012	0.02958	0.02863	0.01756
663.018	0.01712	0.03116	0.03162	0.03191	0.03094	0.02985	0.01817
661.998	0.01586	0.02979	0.03117	0.03084	0.03003	0.02952	0.01868
660.978	0.01658	0.03024	0.03067	0.03162	0.03036	0.0299	0.01868
659.958	0.01596	0.03005	0.03141	0.03118	0.03081	0.03053	0.0185
658.937	0.01648	0.03059	0.03196	0.03182	0.03057	0.03025	0.01841
658.062	0.01695	0.03106	0.03225	0.03175	0.03185	0.03056	0.0193
657.04	0.01722	0.03073	0.03157	0.03201	0.03097	0.03119	0.01918
656.019	0.01711	0.03043	0.03177	0.03145	0.03145	0.03025	0.01854
654.997	0.01646	0.03177	0.0324	0.03279	0.03143	0.03021	0.01877
653.975	0.01703	0.03122	0.03158	0.03201	0.03139	0.03083	0.0184
652.952	0.01775	0.03153	0.03161	0.03222	0.03195	0.03169	0.01974
651.929	0.01667	0.03058	0.03171	0.03243	0.03093	0.03106	0.01894
651.053	0.01686	0.03223	0.0325	0.03315	0.03169	0.03108	0.01967
650.029	0.01781	0.03256	0.03304	0.03319	0.03262	0.03228	0.01962
649.005	0.01739	0.03209	0.03304	0.03312	0.03214	0.0326	0.01955
647.981	0.01798	0.03178	0.03389	0.0339	0.03262	0.03262	0.01962
646.957	0.01759	0.0315	0.0332	0.03293	0.03245	0.03262	0.01973
645.933	0.01784	0.03203	0.03367	0.03397	0.03377	0.03236	0.01989
645.054	0.01779	0.03278	0.0337	0.03344	0.03229	0.03211	0.02059
644.029	0.01749	0.03275	0.03255	0.03368	0.03255	0.03149	0.02001
643.003	0.01745	0.03248	0.03299	0.03402	0.03328	0.03199	0.01914
641.978	0.01783	0.03285	0.03444	0.03473	0.03318	0.0332	0.02048
640.952	0.01821	0.03255	0.03295	0.03461	0.0337	0.03229	0.02022
640.072	0.01803	0.03361	0.03454	0.03408	0.03354	0.0329	0.02089
639.045	0.01863	0.03373	0.03429	0.03404	0.03388	0.0336	0.01892
638.018	0.01825	0.03346	0.0346	0.03428	0.0339	0.03247	0.02088
636.991	0.01886	0.03335	0.03406	0.03487	0.03395	0.03267	0.02082
635.963	0.01939	0.03467	0.03499	0.03583	0.03511	0.0336	0.02128
634.936	0.01847	0.03354	0.03482	0.03467	0.03366	0.03254	0.0201
634.054	0.01897	0.03475	0.03508	0.03602	0.03435	0.03351	0.02125
633.026	0.01914	0.03452	0.03513	0.03538	0.03454	0.03384	0.02134
631.997	0.01881	0.03474	0.03565	0.03559	0.03486	0.03368	0.02078
630.968	0.01842	0.0346	0.03628	0.03597	0.03496	0.03397	0.0213
629.939	0.01847	0.03436	0.03589	0.03584	0.03516	0.03399	0.02156
629.056	0.01984	0.03525	0.03634	0.03666	0.03612	0.03436	0.02225
628.027	0.01873	0.03464	0.0367	0.03638	0.03556	0.03469	0.02086
626.996	0.01937	0.03526	0.03694	0.03668	0.03584	0.03433	0.02175
625.966	0.01903	0.03492	0.03576	0.0365	0.03529	0.03491	0.02149
624.935	0.01975	0.03527	0.03622	0.03742	0.036	0.03478	0.0222
624.052	0.01923	0.03608	0.03645	0.0372	0.03616	0.03486	0.02157
623.02	0.01931	0.03633	0.0369	0.03743	0.03627	0.03544	0.02235
621.989	0.02001	0.03571	0.03791	0.03788	0.03687	0.0353	0.02232
620.957	0.01958	0.03601	0.03729	0.03794	0.03733	0.03597	0.0225
620.072	0.02014	0.03608	0.03681	0.03771	0.0371	0.03583	0.02204
619.04	0.01987	0.03619	0.03764	0.03828	0.03753	0.03505	0.02237
618.007	0.02066	0.03655	0.03761	0.03806	0.03717	0.03647	0.02264
616.974	0.02001	0.037	0.03814	0.03884	0.03764	0.03612	0.02296
615.941	0.02038	0.03761	0.03843	0.03878	0.03777	0.03655	0.0235
615.055	0.02047	0.03717	0.03869	0.03891	0.03809	0.03653	0.02342
614.021	0.01974	0.03752	0.03869	0.03864	0.03726	0.03678	0.02319
612.987	0.02024	0.03727	0.0385	0.03901	0.03687	0.03699	0.02244
611.952	0.02015	0.0374	0.03835	0.03937	0.03832	0.03648	0.02238
611.066	0.02145	0.03818	0.03928	0.03944	0.03901	0.03727	0.02326
610.031	0.02047	0.03849	0.03918	0.03974	0.03845	0.03698	0.02339
608.995	0.0209	0.03795	0.03906	0.03926	0.03798	0.03761	0.023
607.96	0.02147	0.03806	0.03944	0.03967	0.03928	0.03724	0.02304
607.072	0.02179	0.03891	0.04018	0.04088	0.03974	0.03858	0.02378
606.036	0.02129	0.0389	0.03974	0.04051	0.03916	0.03796	0.0235
605	0.0213	0.03911	0.04009	0.04051	0.03937	0.03826	0.02389
603.963	0.02172	0.03883	0.03998	0.04051	0.03971	0.0386	0.02379
602.926	0.02149	0.03937	0.04094	0.04077	0.03987	0.03888	0.02372
602.037	0.02243	0.03987	0.04116	0.04137	0.04032	0.03949	0.02431
601	0.02276	0.04061	0.04082	0.04177	0.04039	0.0399	0.02491
599.962	0.02189	0.03982	0.04114	0.04125	0.04069	0.03915	0.02405
599.072	0.02169	0.03886	0.04009	0.04117	0.0402	0.0384	0.02338
598.034	0.02213	0.04021	0.04173	0.04176	0.04083	0.03956	0.02494
596.995	0.02228	0.04051	0.04154	0.04192	0.04095	0.03936	0.02483
595.957	0.0226	0.04083	0.04163	0.04212	0.04082	0.03972	0.02439
595.066	0.02172	0.03969	0.04149	0.04187	0.04047	0.03977	0.02465
594.027	0.02272	0.04059	0.04226	0.04245	0.04099	0.03991	0.02487
592.987	0.0226	0.04138	0.04256	0.04323	0.04192	0.04023	0.02559
591.947	0.02263	0.04124	0.04237	0.04329	0.04146	0.04029	0.0251
591.056	0.02283	0.04087	0.0422	0.04296	0.04174	0.04025	0.02474
590.015	0.02126	0.04095	0.04181	0.04284	0.0414	0.04015	0.02444
588.974	0.02249	0.04109	0.04232	0.04274	0.04197	0.04024	0.02458
587.933	0.02289	0.04196	0.04356	0.04361	0.04237	0.0416	0.02555
587.041	0.02305	0.04239	0.04338	0.04318	0.04261	0.04149	0.02542
585.999	0.02267	0.04196	0.04288	0.04411	0.0425	0.04111	0.02483
584.958	0.02255	0.04223	0.04377	0.0438	0.04241	0.04138	0.02541
584.065	0.02404	0.04273	0.04394	0.0445	0.04347	0.04215	0.02595
583.022	0.02345	0.04324	0.04408	0.04435	0.04356	0.0414	0.0265
581.98	0.02308	0.04288	0.04443	0.04469	0.04324	0.04187	0.02571
580.937	0.02303	0.04252	0.04489	0.04474	0.0431	0.04241	0.02602
580.043	0.02353	0.04324	0.04456	0.04544	0.0438	0.04231	0.0261
579	0.02337	0.04301	0.04424	0.04479	0.04347	0.04202	0.02587
577.956	0.02327	0.04356	0.0452	0.04591	0.04446	0.0432	0.02619
577.061	0.02369	0.04362	0.04485	0.04578	0.0441	0.04282	0.02641
576.017	0.0238	0.044	0.04519	0.04553	0.04465	0.04295	0.026
574.973	0.02392	0.04408	0.04558	0.04581	0.04459	0.0432	0.02635
573.928	0.024	0.04395	0.04545	0.04601	0.04473	0.04347	0.02633
573.032	0.02456	0.045	0.04617	0.04686	0.04572	0.04349	0.0268
571.987	0.02402	0.04464	0.04617	0.04587	0.04584	0.04411	0.02647
570.942	0.02479	0.04487	0.04659	0.04681	0.04583	0.04427	0.02699
570.045	0.02491	0.04562	0.04719	0.04698	0.04604	0.04413	0.02729
569	0.02487	0.04569	0.04715	0.04724	0.04618	0.045	0.02796
567.953	0.02488	0.04571	0.04719	0.04778	0.04651	0.04494	0.02748
567.056	0.02413	0.04552	0.04673	0.04755	0.04652	0.04456	0.02739
566.01	0.02546	0.04644	0.04745	0.04807	0.04684	0.0454	0.02738
564.963	0.02542	0.04627	0.04838	0.0484	0.04693	0.04592	0.02748
564.065	0.02518	0.04639	0.04821	0.04865	0.04737	0.04501	0.02776
563.018	0.02545	0.04754	0.04845	0.04879	0.04762	0.04572	0.02811
561.97	0.02542	0.04698	0.04835	0.04865	0.04761	0.04599	0.02788
561.072	0.02543	0.04709	0.04859	0.04939	0.04792	0.04616	0.0279
560.023	0.02522	0.04798	0.0492	0.04953	0.04821	0.04679	0.02872
558.975	0.02681	0.04772	0.04937	0.04977	0.04869	0.04702	0.02866
557.926	0.0256	0.04812	0.04921	0.04927	0.04858	0.04687	0.02846
557.027	0.02636	0.04882	0.04981	0.0512	0.04928	0.0482	0.02942
555.978	0.02627	0.04867	0.04999	0.05018	0.0496	0.04792	0.02948
554.928	0.0264	0.04898	0.0505	0.05103	0.04974	0.04809	0.02938
554.029	0.0267	0.04927	0.05064	0.05111	0.0496	0.04811	0.02929
552.979	0.02671	0.04916	0.05055	0.05105	0.05004	0.04808	0.02937
551.928	0.02666	0.04969	0.05099	0.05188	0.05043	0.04841	0.03018
551.028	0.02733	0.05019	0.05157	0.0519	0.05095	0.0492	0.03032
549.977	0.02724	0.05039	0.05149	0.05253	0.05086	0.04935	0.0302
548.926	0.02758	0.05081	0.0522	0.05306	0.05122	0.04972	0.03078
548.025	0.02755	0.05117	0.05262	0.05333	0.05184	0.05022	0.03112
546.974	0.02801	0.05124	0.05282	0.05329	0.05205	0.05035	0.03104
546.072	0.02875	0.05225	0.05389	0.0544	0.05294	0.05138	0.03194
545.02	0.02849	0.05225	0.05346	0.0543	0.05323	0.0511	0.03156
543.968	0.0287	0.05239	0.05412	0.05468	0.05297	0.05116	0.03157
543.066	0.02909	0.05298	0.05451	0.05506	0.0536	0.05192	0.03212
542.013	0.02897	0.05336	0.05479	0.05538	0.05379	0.05228	0.03235
540.96	0.02954	0.05376	0.05522	0.05595	0.05401	0.05241	0.03282
540.058	0.02926	0.05376	0.05521	0.05577	0.05434	0.05272	0.03269
539.004	0.02976	0.05436	0.0559	0.05668	0.05513	0.0532	0.03327
537.951	0.02995	0.0548	0.05608	0.05707	0.05523	0.05339	0.03339
537.047	0.03009	0.05502	0.05649	0.05724	0.05563	0.05395	0.03352
535.993	0.0304	0.05539	0.05679	0.05761	0.05621	0.05434	0.03367
534.939	0.03062	0.05576	0.05722	0.05809	0.05639	0.05425	0.03381
534.035	0.03096	0.05591	0.0573	0.05835	0.05656	0.05474	0.03394
532.98	0.03123	0.05672	0.05822	0.05885	0.05707	0.05526	0.03446
531.925	0.03159	0.05737	0.05885	0.05957	0.05779	0.05609	0.03497
531.02	0.03176	0.05753	0.05905	0.05978	0.05814	0.05614	0.0352
529.965	0.03175	0.05766	0.05943	0.06024	0.05854	0.05659	0.03542
529.06	0.0322	0.05832	0.05973	0.06047	0.05891	0.05696	0.03568
528.004	0.03262	0.05847	0.06024	0.06089	0.0592	0.05733	0.03589
526.947	0.0331	0.05924	0.0606	0.06164	0.05988	0.05793	0.03631
526.042	0.03323	0.05973	0.06111	0.06212	0.0604	0.05837	0.03659
524.985	0.03337	0.0598	0.06159	0.06237	0.06055	0.05836	0.0371
523.928	0.03375	0.06054	0.06216	0.06282	0.0611	0.05906	0.03713
523.022	0.03404	0.06086	0.06241	0.06333	0.06143	0.05968	0.0375
521.964	0.03462	0.06167	0.0633	0.06399	0.06213	0.06013	0.0381
521.058	0.0346	0.06181	0.06373	0.06425	0.06234	0.06033	0.03824
520	0.03479	0.0622	0.0639	0.0646	0.06296	0.06093	0.03849
518.942	0.03499	0.0628	0.06445	0.0651	0.06358	0.06145	0.03893
[truncated: 319 more rows]

## Sheet: Figure 6a
Figure 6a
g-factors
[truncated: 402 more rows]

## Sheet: Figure 6b
Figure 6b
[truncated: 453 more rows]

[truncated: 95 more sheets: Figure 6c, Figure 6d, Figure 6e, Figure 6f, Figure 6g, Figure 6h, Suppl. Figure 1a, Suppl. Figure 1b, Suppl. Figure 1c, Suppl. Figure 2a, Suppl. Figure 2b, Suppl. Figure 2c, Supp. Figure 3a, Suppl. Figure 3b, Suppl. Figure 3c, Suppl. Figure 4, Suppl.  Figure5a, Suppl. Figure 5b, Suppl. Figure 6a, Suppl. Figure 6b …]
